# Supplementary material for: [(Z)-O-Ethyl N-(4-nitro­phen­yl)thio­carbamato-κS](triphenyl­phosphine-κP)gold(I) dichloro­methane solvate
Source: Acta Crystallogr Sect E Struct Rep Online. 2009 Oct 31;65(Pt 11):m1468. doi: 10.1107/S1600536809043876 (PMC2971450; doi:10.1107/S1600536809043876)
Supplement: Supplementary file 2 [file e-65-m1468-Isup2.hkl]

#
# h,k,l, Fc-squared, Fo-squared, sigma(Fo-squared) and status flag
#
data_I
_shelx_title '  Template texray.inf'
_shelx_refln_list_code          4
_shelx_F_calc_maximum      266.95
_exptl_crystal_F_000       752.00
_reflns_d_resolution_high  0.7697
 
loop_
 _symmetry_equiv_pos_as_xyz
 'x, y, z'
 '-x, -y, -z'
 
_cell_length_a     8.7525
_cell_length_b    11.1373
_cell_length_c    15.8981
_cell_angle_alpha 104.311
_cell_angle_beta  105.559
_cell_angle_gamma  91.775
 
_shelx_F_squared_multiplier     1.000
 
loop_
 _refln_index_h
 _refln_index_k
 _refln_index_l
 _refln_F_squared_calc
 _refln_F_squared_meas
 _refln_F_squared_sigma
 _refln_observed_status
   2   0   0     2274.99     2639.15    120.11 o
   3   0   0        0.62       31.69     18.61 o
   4   0   0     1621.07     1775.49    104.09 o
   5   0   0    10073.67     9491.12    667.38 o
   6   0   0     3429.21     3474.78    167.53 o
   7   0   0     2756.46     2870.76    226.08 o
   8   0   0      820.55      798.25    143.25 o
   9   0   0       20.80       43.69     82.94 o
  10   0   0      604.43      912.42    295.48 o
 -10   1   0      199.30      277.43    193.19 o
  -9   1   0     1802.76     1880.26    361.04 o
  -8   1   0      856.72      781.01    130.37 o
  -7   1   0       39.24       27.16     39.38 o
  -6   1   0     1222.68     1381.58     98.16 o
  -5   1   0     2017.15     2162.77    116.52 o
  -4   1   0    16872.53    16970.96    582.29 o
  -3   1   0    18337.60    20776.96   1220.89 o
  -2   1   0    29957.29    36028.23   1559.42 o
  -1   1   0      222.97      255.48     39.46 o
   0   1   0      768.78      869.87     91.37 o
   1   1   0    25517.30    29797.50   1160.47 o
   2   1   0    48289.23    53078.30   2058.38 o
   3   1   0    16714.93    18925.21   1141.08 o
   4   1   0     7863.93     7915.06    337.01 o
   5   1   0     2097.28     2226.69    128.90 o
   6   1   0      142.36      181.84     44.11 o
   7   1   0     2974.54     2939.49    233.93 o
   8   1   0     2625.06     2586.73    232.49 o
   9   1   0     2365.47     2384.39    251.11 o
  10   1   0      882.19      990.33    308.15 o
 -10   2   0       26.51      -16.47    143.78 o
  -9   2   0       98.84      250.51    174.50 o
  -8   2   0      892.88      898.80    245.44 o
  -7   2   0     3192.33     3501.93    185.47 o
  -6   2   0     2507.26     2536.48    140.52 o
  -5   2   0       90.76      127.08     34.22 o
  -4   2   0      535.88      638.11     53.53 o
  -3   2   0     6744.63     7854.58    356.28 o
  -2   2   0    15595.18    16222.15    873.15 o
  -1   2   0    20997.76    20114.60    796.68 o
   0   2   0    14356.56    15068.58    603.46 o
   2   2   0     9607.77     9658.33    760.72 o
   3   2   0     4937.65     4779.70    239.18 o
   4   2   0    10986.70    11610.32    756.29 o
   5   2   0    11967.95    11840.98    966.73 o
   6   2   0     8445.96     8793.88    644.17 o
   7   2   0     1968.67     2154.85    269.20 o
   8   2   0      198.45      251.59    103.74 o
   9   2   0     1021.83     1080.42    183.65 o
  10   2   0     1001.57      837.99    191.70 o
 -10   3   0     2168.80     2783.18    491.84 o
  -9   3   0     1355.05     2082.32    402.53 o
  -8   3   0       10.97       40.54    112.75 o
  -7   3   0      378.45      480.14    122.41 o
  -6   3   0     3665.24     4026.94    193.03 o
  -5   3   0     5555.87     5391.51    224.62 o
  -4   3   0     5380.84     4885.37    307.15 o
  -3   3   0      894.93      984.60     55.77 o
  -2   3   0     1455.82     1155.14    163.74 o
  -1   3   0      192.17      212.47     26.28 o
   0   3   0    10969.93    11426.63    574.66 o
   1   3   0    37053.92    35134.78   2277.25 o
   2   3   0    17846.45    19027.83    782.06 o
   3   3   0    16743.86    15012.50   1096.27 o
   4   3   0       60.18       89.63     61.44 o
   5   3   0     1433.96     1511.31    193.82 o
   6   3   0     6988.64     6876.57    549.48 o
   7   3   0     3457.29     2821.82    329.69 o
   8   3   0     3985.93     3648.10    403.80 o
   9   3   0     1298.80     1306.38    209.82 o
  10   3   0      148.32      129.31    117.21 o
 -10   4   0      479.70      727.78    273.63 o
  -9   4   0     1300.03     1155.96    289.47 o
  -8   4   0     3671.01     3698.89    266.81 o
  -7   4   0     1157.98     1351.10    148.34 o
  -6   4   0      563.43      439.89     88.87 o
  -5   4   0      877.11      924.84     67.78 o
  -4   4   0     1254.40     1521.07    204.75 o
  -2   4   0     6153.15     6369.21    402.85 o
  -1   4   0     8134.23     8371.60    443.60 o
   0   4   0     5292.82     5076.34    381.63 o
   1   4   0      745.03      800.00     79.89 o
   2   4   0     9563.31    10170.64    456.39 o
   3   4   0     4806.01     4167.75    234.93 o
   4   4   0     6173.10     5603.64    825.01 o
   5   4   0     5366.63     5307.62    450.98 o
   6   4   0      695.52      976.39    199.52 o
   7   4   0       13.68        1.90     95.01 o
   8   4   0     1129.87      973.54    238.79 o
   9   4   0     2008.30     2005.05    347.42 o
  10   4   0     2427.55     1847.99    264.24 o
 -10   5   0     1364.18     1631.34    368.33 o
  -9   5   0      221.97      224.54    158.98 o
  -8   5   0       51.46       55.56     74.73 o
  -7   5   0     2515.22     2668.50    441.64 o
  -6   5   0     4678.27     5217.58    492.95 o
  -5   5   0     5914.10     5817.64    315.45 o
  -4   5   0      698.29      758.40    158.51 o
  -3   5   0     1433.16     1675.83    391.44 o
  -2   5   0     1387.57     1152.21    147.57 o
  -1   5   0     3503.93     3279.45    176.24 o
   0   5   0     7449.61     7113.67    338.90 o
   1   5   0     8161.61     9057.60    549.50 o
   2   5   0     4848.84     4555.85    335.55 o
   3   5   0     2513.18     2784.82    223.28 o
   4   5   0      903.27      953.00    137.13 o
   5   5   0     3309.65     3437.17    361.04 o
   6   5   0     6481.92     7256.93    617.89 o
   7   5   0     3825.52     3869.16    424.06 o
   8   5   0     1343.63     1475.20    294.22 o
   9   5   0       54.12       11.40    148.85 o
 -10   6   0     1822.56     2257.14    410.76 o
  -9   6   0     3178.28     3243.68    267.73 o
  -8   6   0     2298.98     2543.10    222.34 o
  -7   6   0     1277.17     1027.30    142.60 o
  -6   6   0      297.86      325.24    119.24 o
  -5   6   0     2299.39     2161.91    175.92 o
  -4   6   0     5643.43     5167.77    369.28 o
  -3   6   0     5709.70     5416.11    408.39 o
  -2   6   0     4172.64     3848.04    234.64 o
  -1   6   0     2609.79     2242.82    125.12 o
   0   6   0      480.13      439.93     75.57 o
   1   6   0      264.71      229.48     49.89 o
   2   6   0     5362.13     5675.45    332.07 o
   3   6   0     3635.73     4043.20    436.57 o
   4   6   0     3237.97     3040.64    227.35 o
   5   6   0      196.60      336.97    149.80 o
   6   6   0        5.39      -15.20     95.96 o
   7   6   0     1635.63     1915.10    324.94 o
   8   6   0     2211.54     1971.79    352.49 o
   9   6   0     2003.53     2673.60    435.78 o
 -10   7   0      218.67      222.96    177.99 o
  -9   7   0      315.20      371.29    125.77 o
  -8   7   0     1511.53     1446.55    186.46 o
  -7   7   0     4324.12     4664.46    312.44 o
  -6   7   0     2809.77     2693.24    218.74 o
  -5   7   0     2498.72     1990.05    178.70 o
  -4   7   0       10.91       44.17     55.06 o
  -3   7   0     1083.28     1116.97    120.93 o
  -2   7   0     4943.98     4472.83    207.34 o
  -1   7   0     3359.87     3419.27    174.73 o
   0   7   0     5346.02     5030.51    381.94 o
   1   7   0      949.91     1069.31    126.41 o
   2   7   0      764.60      744.00    120.33 o
   3   7   0      621.91      654.49    111.97 o
   4   7   0      418.59      356.09     98.91 o
   5   7   0     1365.56     1189.22    246.08 o
   6   7   0     1803.48     2363.55    346.47 o
   7   7   0      937.16     1281.38    303.08 o
   8   7   0        4.61       68.09    169.75 o
  -9   8   0     2048.04     1965.16    302.29 o
  -8   8   0      477.60      488.25    132.72 o
  -7   8   0       11.15        7.23     71.52 o
  -6   8   0     1316.79     1521.35    181.64 o
  -5   8   0     8357.00     9097.35   1334.74 o
  -4   8   0     8340.86     8724.75    456.66 o
  -3   8   0     3842.09     4086.89    265.61 o
  -2   8   0      806.51      805.58     86.85 o
  -1   8   0      329.74      333.85     68.17 o
   0   8   0      308.79      363.24     88.45 o
   1   8   0     2906.07     2822.51    374.03 o
   2   8   0     2497.00     2218.68    161.43 o
   3   8   0     2172.59     2102.52    190.29 o
   4   8   0      715.57      588.31    132.76 o
   5   8   0      174.06      232.14    161.20 o
   6   8   0      669.98      605.22    233.41 o
   7   8   0      782.58      978.61    299.28 o
   8   8   0      895.40      939.02    316.39 o
  -9   9   0      720.88      649.34    161.69 o
  -8   9   0     2187.91     2149.04    243.95 o
  -7   9   0     2537.47     2741.02    569.91 o
  -6   9   0     2015.79     2212.93    527.47 o
  -5   9   0       14.02       17.09     67.32 o
  -4   9   0     1954.56     1836.71    184.53 o
  -3   9   0     4280.72     3138.97    406.49 o
  -2   9   0     5721.40     4491.16    827.07 o
  -1   9   0     7472.12     7413.02    331.08 o
   0   9   0     2060.91     2489.61    210.52 o
   1   9   0       40.87       49.97     65.63 o
   2   9   0       14.49       24.43     53.65 o
   3   9   0     1482.58     1168.52    160.92 o
   4   9   0     1034.69     1212.50    183.84 o
   5   9   0      848.63      973.23    276.48 o
   6   9   0       90.63      131.75    172.92 o
   7   9   0        6.65      -60.81    160.57 o
  -8  10   0       61.05       95.04    104.03 o
  -7  10   0      511.55      600.93    150.83 o
  -6  10   0     2668.26     2405.00    445.76 o
  -5  10   0     2127.36     1916.53    209.06 o
  -4  10   0     4606.90     3713.66    306.57 o
  -3  10   0     1567.62     1332.30    177.29 o
  -2  10   0        8.73      -10.98     61.47 o
  -1  10   0     2581.83     2523.03    301.34 o
   0  10   0     2522.04     2761.02    189.08 o
   1  10   0     4653.34     5517.90    364.37 o
   2  10   0      813.64      826.71    122.83 o
   3  10   0      355.47      388.07    118.93 o
   4  10   0        2.65       12.38     85.09 o
   5  10   0       37.52      157.08    170.39 o
   6  10   0      420.87      767.05    293.27 o
  -7  11   0      300.93      458.29    145.21 o
  -6  11   0       42.19      -58.16     85.33 o
  -5  11   0      513.41      702.91    157.97 o
  -4  11   0     2219.43     1374.43    199.65 o
  -3  11   0     5776.53     5377.83    822.95 o
  -2  11   0     2900.79     3521.45    283.23 o
  -1  11   0     2288.24     2895.86    366.11 o
   0  11   0      360.39      356.96    106.61 o
   1  11   0      164.31      288.49     86.15 o
   2  11   0     1203.94     1274.34    151.61 o
   3  11   0      837.58     1239.83    195.25 o
   4  11   0      933.88     1066.18    220.74 o
   5  11   0      271.14      425.02    237.84 o
  -6  12   0      925.42      898.09    286.14 o
  -5  12   0      984.89     1223.95    215.40 o
  -4  12   0       44.66      104.49     98.24 o
  -3  12   0       62.36       39.31     84.28 o
  -2  12   0      606.61      893.32    173.05 o
  -1  12   0     1633.60     2419.29    347.11 o
   0  12   0     2214.99     2339.55    238.97 o
   1  12   0     1317.53     1674.86    181.14 o
   2  12   0      653.33      673.86    147.63 o
   3  12   0       12.20       20.84     94.94 o
   4  12   0      416.39      596.33    202.21 o
  -5  13   0      597.90      969.68    204.88 o
  -4  13   0     1120.47      989.42    199.40 o
  -3  13   0     1207.61     1609.23    229.61 o
  -2  13   0      623.57      996.35    277.11 o
  -1  13   0      250.24      399.05    190.02 o
   0  13   0       87.49      146.82    101.98 o
   1  13   0      696.02      968.25    189.74 o
   2  13   0     1298.09     1175.81    193.37 o
   3  13   0      589.18      768.50    180.37 o
  -1  14   0      672.95     1161.35    302.45 o
   0 -14   1     1329.57     1958.49    396.51 o
   1 -14   1      614.13      848.13    270.78 o
   2 -14   1      320.29      400.63    226.13 o
  -3 -13   1      507.47      638.69    166.82 o
  -2 -13   1      301.22      464.86    118.49 o
  -1 -13   1        6.02       37.17     87.24 o
   0 -13   1      179.55      251.15    170.07 o
   1 -13   1     1479.73     1969.89    351.86 o
   2 -13   1     1478.31     1511.31    334.12 o
   3 -13   1     1015.66     1300.28    210.61 o
   4 -13   1      224.13      379.30    141.97 o
   5 -13   1        1.18       -1.16    107.25 o
  -5 -12   1        2.93      102.61    187.80 o
  -4 -12   1       30.28       -8.96     95.59 o
  -3 -12   1      618.40      847.26    164.19 o
  -2 -12   1     1252.51     1612.70    261.05 o
  -1 -12   1     1676.69     1977.50    219.95 o
   0 -12   1      429.70      589.07    207.12 o
   1 -12   1       12.23       68.41    125.10 o
   2 -12   1      134.44       95.06     90.36 o
   3 -12   1      541.56      568.37    143.74 o
   4 -12   1     1392.08     1387.23    212.27 o
   5 -12   1     1638.69     2373.59    270.02 o
   6 -12   1      649.35      892.94    260.80 o
  -6 -11   1      333.07      411.40    266.03 o
  -5 -11   1      704.99      836.60    192.41 o
  -4 -11   1      532.86      803.94    263.50 o
  -3 -11   1      178.65      204.07    102.54 o
  -2 -11   1        0.39      -36.12     59.58 o
  -1 -11   1      811.69      911.01    151.53 o
   0 -11   1     1190.68     1054.17    151.50 o
   1 -11   1     2152.06     2421.19    344.89 o
   2 -11   1     1907.96     2483.43    709.26 o
   3 -11   1     1211.78     1693.27    210.69 o
   4 -11   1       58.38      150.48    102.19 o
   5 -11   1      568.13      671.38    159.96 o
   6 -11   1     2679.16     3036.90    638.16 o
   7 -11   1     1615.54     1940.46    247.55 o
  -7 -10   1      219.14      356.29    251.78 o
  -6 -10   1       62.74       50.04    171.97 o
  -5 -10   1      265.83      340.93    135.32 o
  -4 -10   1      244.75      407.29    126.06 o
  -3 -10   1     1498.39     1345.40    280.28 o
  -2 -10   1      715.48      825.09    192.87 o
  -1 -10   1     1258.30     1198.51    156.81 o
   0 -10   1      210.40      200.30     81.12 o
   1 -10   1      401.28      452.93    110.25 o
   2 -10   1     3751.84     3920.50    598.88 o
   3 -10   1     1836.20     2155.99    213.98 o
   4 -10   1     3590.38     4061.83    376.56 o
   5 -10   1     1307.46     1242.32    181.27 o
   6 -10   1       10.32       34.53     78.59 o
   7 -10   1      404.86      561.03    144.80 o
   8 -10   1     1428.04     1458.66    223.07 o
  -7  -9   1      851.52     1184.15    334.75 o
  -6  -9   1      356.09      499.44    235.31 o
  -5  -9   1      783.51     1062.81    184.83 o
  -4  -9   1      214.12      266.85    101.34 o
  -3  -9   1       47.91       21.39     66.85 o
  -2  -9   1      263.30      291.81     96.35 o
  -1  -9   1     1916.78     1704.35    208.23 o
   0  -9   1     3273.00     3432.11    426.60 o
   1  -9   1     1370.06     1243.55    115.01 o
   2  -9   1      413.65      483.42    138.24 o
   3  -9   1      129.23      142.04     74.65 o
   4  -9   1      501.77      400.86    106.74 o
   5  -9   1     1479.17     1092.05    159.14 o
   6  -9   1     3909.26     3531.42    282.50 o
   7  -9   1     1873.22     1692.61    210.71 o
   8  -9   1      436.47      440.83    137.05 o
   9  -9   1       24.29       99.43    110.20 o
  -8  -8   1      491.31      865.23    299.60 o
  -7  -8   1       99.90      115.28    159.93 o
  -6  -8   1      504.29      679.64    234.99 o
  -5  -8   1     1368.97     1640.06    205.08 o
  -4  -8   1     1920.50     2160.99    504.19 o
  -3  -8   1     2527.08     2526.69    474.26 o
  -2  -8   1      720.79      842.32    131.81 o
  -1  -8   1       24.01       15.79     47.57 o
   0  -8   1       91.30       83.42     47.10 o
   1  -8   1     1750.47     1786.00    124.57 o
   2  -8   1     4205.79     4041.58    203.08 o
   3  -8   1     2856.40     2817.07    313.22 o
   4  -8   1     1087.02      909.39    186.70 o
   5  -8   1       50.82       89.79     69.76 o
   6  -8   1       14.21       10.78     61.71 o
   7  -8   1     3062.02     3723.69    463.65 o
   8  -8   1     2635.82     2791.04    253.47 o
   9  -8   1     2466.44     2359.72    333.33 o
  -9  -7   1      498.36      698.65    280.92 o
  -8  -7   1     1721.47     1715.90    347.11 o
  -7  -7   1     3257.81     3467.58    443.38 o
  -6  -7   1     2176.43     2393.64    347.42 o
  -5  -7   1      300.71      339.17    107.00 o
  -4  -7   1     1387.03     1431.69    162.68 o
  -3  -7   1      929.90      840.94    186.22 o
  -2  -7   1     3537.57     4101.46    346.47 o
  -1  -7   1     3852.22     3774.98    315.12 o
   0  -7   1     2781.72     2787.99    152.57 o
   1  -7   1       57.42       74.61     38.93 o
   2  -7   1      505.71      499.74     62.11 o
   3  -7   1     2115.97     2299.19    555.81 o
   4  -7   1     2549.29     2759.68    241.01 o
   5  -7   1     2953.68     2334.05    194.88 o
   6  -7   1      333.82      424.60    106.32 o
   7  -7   1     1204.68     1717.37    263.18 o
   8  -7   1      297.02      386.28    117.21 o
   9  -7   1     1246.39     1114.60    177.19 o
  -9  -6   1      765.56      804.11    272.05 o
  -8  -6   1        1.97      -41.17    125.41 o
  -7  -6   1      403.05      386.06    180.52 o
  -6  -6   1     2928.48     3100.84    374.98 o
  -5  -6   1     5915.56     6376.22    396.04 o
  -4  -6   1     8711.47     7046.95    569.75 o
  -3  -6   1     1954.36     1772.27    218.84 o
  -2  -6   1      632.79      955.52    157.88 o
  -1  -6   1     1121.37     1177.86    112.32 o
   0  -6   1     3780.82     3729.45    186.11 o
   1  -6   1     5961.11     4873.86    213.08 o
   2  -6   1     3938.53     4011.74    356.16 o
   3  -6   1     1730.76     1573.69    134.66 o
   4  -6   1      198.61      259.44     71.04 o
   5  -6   1       42.85       67.05     53.88 o
   6  -6   1     1927.16     2177.87    195.72 o
   7  -6   1     1972.67     2360.29    203.82 o
   8  -6   1     1583.98     1845.18    197.52 o
   9  -6   1      790.31     1111.94    295.80 o
  10  -6   1       18.01       28.19    146.95 o
  -9  -5   1     1114.20      817.09    253.05 o
  -8  -5   1     3512.62     4443.97    487.72 o
  -7  -5   1     2453.31     2569.41    340.77 o
  -6  -5   1     1478.06      846.55    194.14 o
  -5  -5   1      374.69      356.03     93.00 o
  -4  -5   1     3121.42     3167.52    475.53 o
  -3  -5   1    16742.25    14908.46    971.96 o
  -2  -5   1    18789.16    13716.57    643.05 o
  -1  -5   1     7743.64     6737.84    634.67 o
   0  -5   1     5330.17     5238.26    333.17 o
   1  -5   1      237.91      298.92     41.47 o
   2  -5   1     4577.91     4286.49    218.85 o
   3  -5   1     3556.47     5317.44    424.06 o
   4  -5   1     1494.90     1379.75    124.37 o
   5  -5   1     3354.66     3252.78    213.29 o
   6  -5   1      250.18      314.23     81.60 o
   7  -5   1      345.90      373.18     96.28 o
   8  -5   1      770.99      956.36    143.82 o
   9  -5   1     1099.98     1421.68    320.50 o
  10  -5   1     2094.98     2401.87    444.97 o
 -10  -4   1       97.40       88.04    163.10 o
  -9  -4   1       17.37        3.48    121.61 o
  -8  -4   1      209.83      128.90    130.16 o
  -7  -4   1     3195.97     3331.40    369.28 o
  -6  -4   1    12621.86    11758.54    844.96 o
  -5  -4   1     7512.80     7367.76    572.44 o
  -4  -4   1     5374.30     4936.74    273.75 o
  -3  -4   1        6.17       12.33     33.50 o
  -2  -4   1      471.48      513.47     73.42 o
  -1  -4   1    18512.66    19184.02   1301.65 o
   0  -4   1    11108.11     8895.86    525.73 o
   1  -4   1    15220.33    15248.29    847.50 o
   2  -4   1     2170.45     2316.05    186.54 o
   3  -4   1     2315.13     1977.66    230.56 o
   4  -4   1     6012.13     5557.69    606.49 o
   5  -4   1     1481.78     1438.58    158.82 o
   6  -4   1      691.02      724.69    105.45 o
   7  -4   1      741.90      826.69    120.92 o
   8  -4   1     1645.26     1301.01    286.30 o
   9  -4   1       33.31      -45.61    114.33 o
  10  -4   1      201.54      241.33    194.77 o
 -10  -3   1      780.82      879.85    187.73 o
  -9  -3   1     1231.75     1340.29    273.63 o
  -8  -3   1     2187.31     2155.48    299.28 o
  -7  -3   1       71.71       54.79     91.84 o
  -6  -3   1       11.08       43.07     72.21 o
  -5  -3   1     6702.52     6484.17    492.47 o
  -3  -3   1    24144.32    25444.56   1037.84 o
  -2  -3   1     6546.23     6318.54    428.18 o
  -1  -3   1    20881.21    18138.88   1575.28 o
   0  -3   1        7.66       31.23     18.09 o
   1  -3   1    10163.12     9687.86    334.69 o
   3  -3   1     7577.56     9190.29    741.40 o
   4  -3   1     9654.51     9373.25    425.88 o
   5  -3   1       34.45       59.54     30.06 o
   6  -3   1       36.12       35.23     35.30 o
   7  -3   1      992.31     1076.87    131.07 o
   8  -3   1     2308.26     1936.64    358.82 o
   9  -3   1     1626.25     1561.34    365.16 o
  10  -3   1      436.20      566.90    273.95 o
 -10  -2   1       11.20       34.14     96.37 o
  -9  -2   1     1147.59     1144.85    187.35 o
  -8  -2   1     2807.06     2495.93    306.57 o
  -7  -2   1     5046.83     4201.06    386.06 o
  -6  -2   1     3076.93     2775.29    161.21 o
  -5  -2   1     6886.03     6627.95    486.14 o
  -4  -2   1      140.95      170.44     49.04 o
  -3  -2   1     2973.78     2899.44    417.10 o
  -2  -2   1    37114.74    43423.43   2526.65 o
  -1  -2   1    22637.50    24250.45   1019.13 o
   0  -2   1    35725.09    33792.48   1315.24 o
   1  -2   1    11446.07    11737.92    867.29 o
   2  -2   1     1872.55     1843.46     81.86 o
   3  -2   1    17461.55    19664.43    658.21 o
   4  -2   1     4561.55     5419.26    215.96 o
   5  -2   1    12111.41    12810.68    461.04 o
   6  -2   1     7604.86     7808.22    314.28 o
   7  -2   1      155.59      172.13     51.75 o
   8  -2   1       30.04       29.14    107.68 o
   9  -2   1      381.96      379.73    195.09 o
  10  -2   1      732.22      651.77    285.67 o
 -10  -1   1      739.14     1224.69    332.22 o
  -9  -1   1      199.59      117.04     95.00 o
  -8  -1   1       51.85       19.42     70.84 o
  -7  -1   1        5.65       86.78     74.43 o
  -6  -1   1     4406.34     4224.34    220.14 o
  -5  -1   1     6027.25     5074.92    242.89 o
  -4  -1   1    10362.58    11025.05    705.30 o
  -3  -1   1    18822.46    22260.80    894.93 o
  -2  -1   1     2941.00     3001.31    144.48 o
  -1  -1   1       58.16       51.00     20.24 o
   0  -1   1    13525.10    14360.57    861.11 o
   1  -1   1    21333.25    26433.59   1373.86 o
   2  -1   1    31253.00    35487.86   1149.40 o
   3  -1   1    19360.52    21408.86    715.07 o
   4  -1   1     1745.03     1871.62     97.23 o
   5  -1   1     2479.77     2497.81    143.55 o
   6  -1   1     1124.57     1234.24     91.84 o
   7  -1   1     5942.19     6267.02    372.63 o
   8  -1   1     2317.42     2038.84    202.30 o
   9  -1   1     1708.32     1948.36    384.48 o
  10  -1   1      241.33      281.55    209.34 o
 -11   0   1       83.22      150.75    193.82 o
 -10   0   1       57.77       36.74    139.98 o
  -9   0   1      896.46     1033.93    174.01 o
  -8   0   1     2615.30     2532.71    561.36 o
  -7   0   1     1858.18     2056.15    129.53 o
  -6   0   1      910.37      991.30     82.08 o
  -5   0   1     1952.45     2074.95    125.38 o
  -4   0   1     8063.92     8388.15    431.67 o
  -3   0   1     3516.03     4190.93    283.45 o
  -2   0   1    37059.05    47130.96   1814.60 o
  -1   0   1    13304.22    17596.95   1024.85 o
   0   0   1     9162.02     9828.87    605.22 o
   1   0   1      598.56      890.12     74.90 o
   2   0   1     7083.29     7483.06    306.03 o
   3   0   1    11363.93    11970.20    485.22 o
   4   0   1    18459.12    19040.65    647.56 o
   5   0   1    19433.18    18424.65    687.92 o
   6   0   1     2057.78     2005.35    112.01 o
   7   0   1        6.95       26.85     58.70 o
   8   0   1      354.77      420.96    121.28 o
   9   0   1     1817.86     1613.60    342.67 o
  10   0   1     2274.33     2625.15    460.49 o
 -11   1   1     1544.35     2009.48    457.64 o
 -10   1   1      679.74      821.53    279.02 o
  -9   1   1       50.92       84.24    137.45 o
  -8   1   1      597.05      654.42    121.44 o
  -7   1   1     2105.50     2146.62    134.86 o
  -6   1   1     7393.13     7956.57    317.04 o
  -5   1   1     1226.87     1234.40     83.95 o
  -4   1   1     8626.23     8535.11    314.26 o
  -3   1   1      254.96      334.50     39.06 o
  -2   1   1     8991.18    10568.79    434.32 o
  -1   1   1    14297.26    16578.12    873.78 o
   0   1   1    10706.81    11292.67    671.09 o
   1   1   1    21879.52    23059.44   1497.21 o
   2   1   1    13050.88    14040.38    858.26 o
   3   1   1      234.79      206.04     25.64 o
   4   1   1      908.82      899.74     60.01 o
   5   1   1     4351.70     4450.68    211.48 o
   6   1   1    11683.33    11661.94    805.06 o
   7   1   1     6242.87     5373.98    492.95 o
   8   1   1     2520.61     2284.03    223.23 o
   9   1   1       66.55       94.44     96.16 o
  10   1   1       70.29      170.70    161.84 o
 -11   2   1      181.06      429.13    272.05 o
 -10   2   1     2795.65     3340.58    486.46 o
  -9   2   1     1770.98     1593.65    334.12 o
  -8   2   1     1893.66     1568.95    296.43 o
  -7   2   1      684.52      667.26     79.23 o
  -6   2   1       24.51       57.92     35.86 o
  -5   2   1     7641.28     7716.34    298.42 o
  -4   2   1      693.12      728.77     55.43 o
  -3   2   1     3516.14     3577.41    145.65 o
  -2   2   1     7952.95     8932.77    379.83 o
  -1   2   1    10834.20    11447.89    460.84 o
   0   2   1      253.19      234.42     31.27 o
   1   2   1     5197.60     4833.83    276.48 o
   2   2   1    10828.12    10055.31    646.39 o
   3   2   1    28643.85    30120.33   1808.37 o
   4   2   1     7549.90     7564.44    539.66 o
   5   2   1     1015.97      981.46    161.20 o
   6   2   1       57.46      104.20     79.49 o
   7   2   1      728.88      772.44    180.52 o
   8   2   1     5917.45     6688.00    433.24 o
   9   2   1     1956.19     1864.21    236.38 o
  10   2   1     1871.28     1822.55    255.64 o
 -11   3   1     1286.59     1909.40    454.47 o
 -10   3   1      489.77      568.80    271.41 o
  -9   3   1      210.28      271.41    191.61 o
  -8   3   1     3075.19     3302.35    246.03 o
  -7   3   1     4680.80     4626.30    288.33 o
  -6   3   1     5744.17     5665.60    519.94 o
  -5   3   1     6191.78     6799.70    269.46 o
  -4   3   1       23.32       39.93     22.15 o
  -3   3   1     2554.51     2709.96    119.11 o
  -2   3   1      679.97      702.90     74.24 o
  -1   3   1    12614.27    12141.81    496.76 o
   0   3   1    14781.73    14822.98    500.93 o
   1   3   1    27443.91    26979.11    892.94 o
   2   3   1       64.72       82.82     37.95 o
   3   3   1      440.03      493.42    106.41 o
   4   3   1     8356.36     8196.27    593.50 o
   5   3   1     8100.75     8559.52    635.94 o
   6   3   1     8163.60     7506.49    598.25 o
   7   3   1     1321.05     1138.23    222.96 o
   8   3   1      534.51      442.75    181.47 o
   9   3   1      324.99      375.17    138.70 o
  10   3   1     1550.94     1425.67    237.51 o
 -10   4   1     2869.19     3551.19    479.49 o
  -9   4   1     3157.16     2497.83    376.88 o
  -8   4   1     1325.81     1505.05    168.49 o
  -7   4   1      332.73      348.78     91.46 o
  -6   4   1     2299.97     2120.15    229.61 o
  -5   4   1     6259.83     6014.89    284.84 o
  -4   4   1    10237.00    10378.14    473.14 o
  -3   4   1     8567.61     9378.79    549.64 o
  -2   4   1       72.86      155.75     30.19 o
  -1   4   1      173.33      225.46     35.43 o
   0   4   1     3246.54     3112.14    138.71 o
   1   4   1     3053.05     3430.09    131.40 o
   2   4   1     5765.81     5835.39    907.51 o
   3   4   1     4210.91     4389.07    253.20 o
   4   4   1     2338.01     2275.83    254.31 o
   5   4   1       73.83       58.59     84.24 o
   6   4   1     1920.09     2230.22    287.25 o
   7   4   1     4158.22     4013.57    430.40 o
   8   4   1     3282.46     3044.15    391.44 o
   9   4   1     1668.47     1334.27    298.65 o
 -10   5   1       85.48      108.63    161.84 o
  -9   5   1     2585.04     2985.40    253.47 o
  -8   5   1     3983.68     4143.40    361.20 o
  -7   5   1     7318.15     8113.77    434.70 o
  -6   5   1     3167.29     2915.92    239.43 o
  -5   5   1     1546.13     1664.19    144.38 o
  -4   5   1      676.77      765.83     97.42 o
  -3   5   1     4078.09     3814.74    231.62 o
  -2   5   1    13173.08    13632.12    481.23 o
  -1   5   1     5972.29     5674.04    322.85 o
   0   5   1      164.02      162.83     37.89 o
   1   5   1     1050.22     1164.15    127.96 o
   2   5   1      698.02      772.90     95.59 o
   3   5   1     2900.41     2890.03    202.31 o
   4   5   1     4229.33     3707.32    357.87 o
   5   5   1     2181.17     2566.24    304.35 o
   6   5   1     1240.07     1075.84    229.93 o
   7   5   1      138.08      254.00    147.90 o
   8   5   1      296.29      328.10    185.59 o
   9   5   1     1388.98     1614.87    340.14 o
 -10   6   1     2131.54     1668.39    346.47 o
  -9   6   1     1184.03     1127.25    174.02 o
  -8   6   1        0.04       -7.51     65.55 o
  -7   6   1      999.83      955.64    137.94 o
  -6   6   1     8113.04     8177.51    433.50 o
  -5   6   1    20274.17    22424.37   1404.42 o
  -4   6   1     7377.26     7383.38    749.79 o
  -3   6   1     2577.52     2784.17    138.20 o
  -2   6   1      376.07      433.73     57.56 o
  -1   6   1      796.71      835.29     77.08 o
   0   6   1     8825.39     8459.96    463.46 o
   1   6   1     3996.89     4088.33    213.79 o
   2   6   1     2952.34     3062.20    271.41 o
   3   6   1      244.73      245.16     88.68 o
   4   6   1       10.13        1.58     90.58 o
   5   6   1     1607.02     1710.19    282.18 o
   6   6   1     1329.90     1372.91    272.36 o
   7   6   1     2072.29     1574.96    312.59 o
   8   6   1      707.36      813.93    263.50 o
   9   6   1      309.27      303.72    211.56 o
 -10   7   1      899.17      826.59    258.75 o
  -9   7   1     3086.66     2894.82    649.72 o
  -8   7   1     4591.96     4050.31    637.36 o
  -7   7   1     3818.90     3766.94    276.95 o
  -6   7   1      289.12      325.70     95.68 o
  -5   7   1      609.29      636.33    116.26 o
  -4   7   1     6952.76     6771.20    844.80 o
  -3   7   1     6918.52     6710.31    357.93 o
  -2   7   1    10296.47    10013.62    392.06 o
  -1   7   1     2175.73     2344.33    229.74 o
   0   7   1     1485.27     1512.93    115.02 o
   1   7   1     1138.60     1045.15    141.25 o
   2   7   1     1677.16     1640.80    154.53 o
   3   7   1     2360.16     1872.32    372.28 o
   4   7   1     1868.49     2225.79    303.72 o
   5   7   1     1331.46     1378.29    275.85 o
   6   7   1      205.07      219.47    162.47 o
   7   7   1      265.19      258.43    184.32 o
   8   7   1      684.70      698.33    264.45 o
  -9   8   1       20.18       43.88     87.33 o
  -8   8   1      819.55      966.54    164.43 o
  -7   8   1     3091.45     3190.27    612.66 o
  -6   8   1     4206.29     4564.73    552.49 o
  -5   8   1     3377.87     3445.45    445.13 o
  -4   8   1     9297.96     8272.09   1472.98 o
  -3   8   1        9.22       41.42     56.43 o
  -2   8   1      770.71      786.60     89.55 o
  -1   8   1     6408.14     6651.04    295.91 o
   0   8   1     5888.64     5950.77    277.14 o
   1   8   1     5734.66     5385.98    222.87 o
   2   8   1      897.43      771.77    124.21 o
   3   8   1        3.32        8.68     58.27 o
   4   8   1      800.52     1058.10    253.68 o
   5   8   1     1249.53     1105.61    276.80 o
   6   8   1     1532.77     1696.26    343.62 o
   7   8   1      697.50      711.95    272.68 o
   8   8   1       46.23       25.97    168.49 o
  -9   9   1      678.68      837.55    175.96 o
  -8   9   1      635.65      431.96    131.26 o
  -7   9   1       94.08      127.98     91.68 o
  -6   9   1        9.33      -32.86     67.77 o
  -5   9   1     2707.27     3317.72    543.78 o
  -4   9   1     4702.15     4279.33    292.12 o
  -3   9   1     8351.70     7601.82    575.77 o
  -2   9   1     4515.07     4431.47    723.51 o
  -1   9   1      151.14      117.14     58.92 o
   0   9   1      633.94      525.35     86.64 o
   1   9   1     3037.29     3363.51    233.54 o
   2   9   1     2805.24     2530.66    284.24 o
   3   9   1     2774.41     2792.89    241.54 o
   4   9   1      609.20      701.81    230.56 o
   5   9   1      203.56      121.93    150.43 o
   6   9   1       60.19      215.67    192.24 o
   7   9   1      353.43      437.68    253.68 o
  -8  10   1     1188.73     1201.67    201.07 o
  -7  10   1     1247.09     1030.64    182.27 o
  -6  10   1     1587.93     1827.25    264.29 o
  -5  10   1      570.67      658.84    142.13 o
  -4  10   1       22.04       26.02     65.61 o
  -3  10   1     1822.21     1217.72    226.13 o
  -2  10   1     3026.20     2702.87    232.44 o
  -1  10   1     4172.78     4551.67    400.70 o
   0  10   1     1396.55     1406.38    133.20 o
   1  10   1      988.86     1124.50    169.10 o
   2  10   1       13.10       11.36     70.72 o
   3  10   1      218.48      277.27    112.76 o
   4  10   1     1565.16     2141.86    372.13 o
   5  10   1     1273.35     1334.27    326.84 o
   6  10   1      702.96      876.63    317.97 o
  -7  11   1      358.56      460.43    146.11 o
  -6  11   1      626.06      627.28    156.96 o
  -5  11   1     1401.56     1683.94    222.86 o
  -4  11   1     1426.82     1357.39    268.56 o
  -3  11   1     1498.76     1173.04    177.55 o
  -2  11   1       60.38       85.93     83.30 o
  -1  11   1      184.10      222.83     95.77 o
   0  11   1     2253.53     2501.82    184.53 o
   1  11   1     2171.54     2156.56    180.55 o
   2  11   1     2954.84     2935.77    260.93 o
   3  11   1     1001.02     1016.09    185.32 o
   4  11   1      156.83      222.64    178.94 o
   5  11   1       75.14       92.16    197.94 o
  -6  12   1       15.74      114.01    169.75 o
  -5  12   1       25.00       16.88     92.80 o
  -4  12   1      251.23      306.83    138.40 o
  -3  12   1      837.66     1104.27    258.90 o
  -1  12   1     1502.70     1440.59    193.35 o
   0  12   1      371.87      554.84    140.70 o
   1  12   1      123.74      133.42     81.49 o
   2  12   1     1051.90     1292.43    303.72 o
   3  12   1      966.96     1275.05    302.13 o
   4  12   1     1094.83     1522.39    360.72 o
  -4  13   1      168.24      252.41    176.40 o
  -3  13   1       10.94       62.71    133.97 o
  -2  13   1       96.21      116.13     99.20 o
  -1  13   1      534.19      872.83    254.00 o
   0  13   1     1666.58     2380.65    411.08 o
   1  13   1      717.70     1022.83    280.28 o
   2  13   1      410.81      557.04    157.88 o
  -1 -14   2      568.30      714.71    187.86 o
   0 -14   2      168.82      271.10    190.02 o
   1 -14   2       36.58       38.95    143.15 o
   2 -14   2      237.38      309.74    202.37 o
   3 -14   2      856.51     1670.92    379.73 o
  -3 -13   2        5.72       56.71    100.23 o
  -2 -13   2      225.41      416.66    147.67 o
  -1 -13   2      847.10     1200.62    308.15 o
   0 -13   2     1046.64     1064.44    274.90 o
   1 -13   2     1727.37     2378.44    405.70 o
   2 -13   2      373.91      418.05    206.81 o
   3 -13   2        0.29       55.42    137.45 o
   4 -13   2      354.59      401.58    215.04 o
   5 -13   2      524.68      777.53    190.19 o
  -5 -12   2      469.80      548.26    172.88 o
  -4 -12   2      631.83      802.64    206.97 o
  -3 -12   2      617.28     1007.25    319.39 o
  -2 -12   2      137.15      224.37    108.04 o
  -1 -12   2      282.97      318.92    169.75 o
   0 -12   2        6.57       14.89    100.71 o
   1 -12   2      213.79      284.40    164.37 o
   2 -12   2     1317.18     1985.41    352.17 o
   3 -12   2     1892.65     2613.48    257.80 o
   4 -12   2      831.38      754.79    170.55 o
   5 -12   2       64.22      194.54    121.18 o
   6 -12   2      283.65      522.27    174.82 o
  -6 -11   2      390.60      537.54    183.76 o
  -5 -11   2      212.18      337.82    139.35 o
  -4 -11   2        8.77      -37.81     72.28 o
  -3 -11   2      148.98      259.36    107.35 o
  -2 -11   2      500.23      710.96    147.24 o
  -1 -11   2      902.45      891.09    184.64 o
   0 -11   2      945.23     1177.82    266.66 o
   1 -11   2     1986.56     2223.89    328.10 o
   2 -11   2       71.37       70.79     80.97 o
   3 -11   2      139.76      189.62     95.80 o
   4 -11   2     2672.49     2671.12    256.87 o
   5 -11   2     1588.90     1390.69    204.13 o
   6 -11   2     1101.79     1502.30    215.49 o
   7 -11   2      155.62      174.31    114.69 o
  -7 -10   2       64.22       30.40    204.59 o
  -6 -10   2      330.43      545.77    161.68 o
  -5 -10   2     1233.36     1239.86    202.28 o
  -4 -10   2     1547.25     1745.79    210.84 o
  -3 -10   2     1395.33     1426.75    255.58 o
  -2 -10   2      346.88      403.16    109.88 o
  -1 -10   2        5.48      -26.58     53.68 o
   0 -10   2     1994.48     1737.94    181.31 o
   1 -10   2      441.19      823.43    210.92 o
   2 -10   2     1207.67     1264.24    169.82 o
   3 -10   2      551.46      708.45    139.52 o
   4 -10   2        9.15       -3.20     69.22 o
   5 -10   2      233.57      157.28     93.30 o
   6 -10   2      755.96      749.65    157.58 o
   7 -10   2     2406.21     2726.78    273.20 o
   8 -10   2     1583.01     1971.16    537.44 o
  -8  -9   2      995.18     1334.90    360.41 o
  -7  -9   2     1462.14     1646.54    367.38 o
  -6  -9   2      771.63      868.79    187.43 o
  -5  -9   2        0.12       95.54     87.64 o
  -4  -9   2      916.75     1314.66    180.91 o
  -3  -9   2     1422.62     1592.60    198.62 o
  -2  -9   2     3943.40     2687.86    345.52 o
  -1  -9   2      721.37      748.57    118.71 o
   0  -9   2      353.62      354.12     85.83 o
   1  -9   2       16.51       38.99     42.50 o
   2  -9   2       40.69       54.12     62.18 o
   3  -9   2      414.37      587.85    118.91 o
   4  -9   2      966.31      689.64    129.94 o
   5  -9   2     1848.99     1970.64    369.28 o
   6  -9   2      320.80      505.79    131.55 o
   7  -9   2       14.97       38.01     85.74 o
   8  -9   2      768.64      885.48    175.40 o
  -8  -8   2       43.41       32.94    164.05 o
  -7  -8   2     1085.06     1606.00    340.77 o
  -6  -8   2     3007.11     3159.99    620.42 o
  -5  -8   2     3946.29     4859.29    335.93 o
  -4  -8   2     3678.53     4899.12    323.16 o
  -3  -8   2      646.61      671.80    259.54 o
  -2  -8   2       63.10       81.90     63.38 o
  -1  -8   2      638.02      812.57    115.18 o
   0  -8   2     1942.39     2079.67    166.00 o
   1  -8   2     2552.61     2604.63    228.26 o
   2  -8   2     2206.68     2188.28    183.33 o
   3  -8   2       27.64       16.73     55.76 o
   4  -8   2        9.47       74.33     60.57 o
   5  -8   2     3773.52     3374.61    547.42 o
   6  -8   2     2468.84     1873.95    469.51 o
   7  -8   2     2594.62     2636.53    242.07 o
   8  -8   2      522.66      728.27    154.92 o
   9  -8   2       35.03       43.70    135.55 o
  -9  -7   2     1398.65     1323.50    338.56 o
  -8  -7   2     1252.04     1601.88    340.14 o
  -7  -7   2      594.95      876.32    252.10 o
  -6  -7   2       61.87       83.29     85.30 o
  -5  -7   2      551.86      671.47    167.22 o
  -3  -7   2     6951.10     7373.06    908.78 o
  -2  -7   2     7908.51     7535.09    484.56 o
  -1  -7   2     3009.79     3304.39    273.16 o
   0  -7   2      535.24      649.12     89.80 o
   1  -7   2     3727.79     3599.28    176.76 o
   2  -7   2     1583.00     1628.88    101.56 o
   3  -7   2     6284.89     5387.23    309.25 o
   4  -7   2      575.46      641.54    109.85 o
   5  -7   2      172.41      204.91     80.62 o
   6  -7   2      276.63      337.48     97.73 o
   7  -7   2      394.90      382.19    111.29 o
   8  -7   2     1339.94     1384.76    314.33 o
   9  -7   2     1843.67     2056.35    373.39 o
  -9  -6   2      136.21      176.09    165.00 o
  -8  -6   2     1428.68     1522.07    310.05 o
  -7  -6   2     2324.70     2192.85    329.37 o
  -6  -6   2     5429.99     4646.80    318.48 o
  -5  -6   2     2689.82     2954.12    263.66 o
  -4  -6   2     1580.96     1258.13    372.44 o
  -3  -6   2     1272.63     1517.01    199.52 o
  -2  -6   2     1186.08     1189.13    119.22 o
  -1  -6   2     8015.78     8591.54    476.16 o
   0  -6   2     6831.03     6771.60    346.59 o
   1  -6   2     7164.54     6284.81    324.36 o
   2  -6   2      738.68      830.65     92.62 o
   3  -6   2       39.79       10.81     40.12 o
   4  -6   2     1558.30     1500.92    136.49 o
   5  -6   2     1961.49     1801.26    160.00 o
   6  -6   2     2313.09     1905.61    205.70 o
   7  -6   2     1425.26     1218.83    301.66 o
   8  -6   2      660.81      785.75    141.04 o
   9  -6   2       32.80       48.46    131.43 o
  10  -6   2      786.41      782.89    296.43 o
 -10  -5   2      858.73      891.20    281.55 o
  -9  -5   2      584.86      592.23    227.71 o
  -8  -5   2     1234.23     1305.45    273.31 o
  -7  -5   2      388.76      529.53    182.42 o
  -6  -5   2     2738.67     2325.81    301.98 o
  -5  -5   2     5961.15     6107.09    342.70 o
  -4  -5   2     7631.50     6336.13    565.95 o
  -3  -5   2    18052.69    12700.73    843.38 o
  -2  -5   2     4265.33     3927.13    734.28 o
  -1  -5   2       55.39      112.21     42.69 o
   0  -5   2     2070.52     1723.55    266.03 o
   1  -5   2     2273.33     1850.80    144.59 o
   3  -5   2     7962.49     8107.85    387.29 o
   4  -5   2      515.32      464.63     80.71 o
   5  -5   2       13.50       -0.52     42.88 o
   6  -5   2      983.56     1083.09    132.21 o
   7  -5   2     2500.54     2099.74    187.48 o
   8  -5   2     2128.59     1999.66    345.52 o
   9  -5   2      732.03      948.84    277.11 o
  10  -5   2      658.90      732.53    284.72 o
 -10  -4   2      222.52      248.93    183.05 o
  -9  -4   2     1034.32     1029.60    256.53 o
  -8  -4   2     2224.70     1895.15    285.98 o
  -7  -4   2     1895.35     1760.55    251.78 o
  -6  -4   2     2881.25     2953.57    310.37 o
  -5  -4   2      366.70      437.89     88.62 o
  -4  -4   2     1783.72     1680.97    136.93 o
  -3  -4   2    11209.91    12649.42    824.06 o
  -2  -4   2    21832.84    22300.36    977.61 o
  -1  -4   2    20047.36    21313.33   1341.55 o
   0  -4   2     3123.54     2510.66    145.40 o
   1  -4   2      454.09      442.19     39.68 o
   2  -4   2     1880.70     1339.63    218.21 o
   3  -4   2     8543.63     7896.35    768.80 o
   4  -4   2    10286.80     9955.00    523.35 o
   5  -4   2     3668.83     3444.36    261.44 o
   6  -4   2     1513.07     1504.93    142.58 o
   7  -4   2       53.39       87.77     60.30 o
   8  -4   2       10.52        4.75    108.00 o
   9  -4   2      636.53      889.93    275.53 o
  10  -4   2      514.17      688.20    274.58 o
 -10  -3   2      434.66      460.67    145.99 o
  -9  -3   2      128.83      108.63    131.11 o
  -8  -3   2      141.43      111.80    109.58 o
  -7  -3   2     1078.08      967.84    188.44 o
  -6  -3   2     2991.33     3073.92    303.72 o
  -5  -3   2    12014.77    12541.81    572.83 o
  -4  -3   2     8837.66     9508.97   1141.08 o
  -3  -3   2     2862.28     2578.59    224.23 o
  -2  -3   2      236.72      243.40     47.70 o
  -1  -3   2     1052.75     1299.25    191.29 o
   0  -3   2    37807.70    28781.31   1745.35 o
   1  -3   2    18260.39    15147.89    831.98 o
   2  -3   2     6728.01     7336.28    474.42 o
   3  -3   2      480.78      554.56     45.27 o
   4  -3   2     1301.25     1263.90    159.09 o
   5  -3   2     3261.50     3334.09    160.63 o
   6  -3   2     6894.82     6406.56    314.12 o
   7  -3   2     3341.45     3871.73    825.49 o
   8  -3   2     1792.97     1495.15    327.47 o
   9  -3   2     1338.69     1457.47    355.34 o
  10  -3   2        3.17       59.22    152.33 o
 -10  -2   2      450.15      418.48    185.59 o
  -9  -2   2     1297.53     1373.43    198.29 o
  -8  -2   2     1003.93      979.56    194.14 o
  -7  -2   2     2578.75     2663.47    285.03 o
  -6  -2   2      729.34      804.74    148.22 o
  -5  -2   2      547.07      631.51    121.30 o
  -4  -2   2     3881.16     3629.21    573.55 o
  -3  -2   2    14187.24    14703.56    906.40 o
  -2  -2   2    39468.62    49761.60   2888.65 o
  -1  -2   2      251.10      312.94     56.53 o
   0  -2   2    16186.71    14866.03    910.52 o
   1  -2   2       59.01       73.33     19.21 o
   2  -2   2    20027.21    23444.87   1366.89 o
   3  -2   2    27836.48    28606.49   1675.36 o
   4  -2   2    16671.07    18950.24    651.61 o
   5  -2   2     2330.70     2417.62    127.43 o
   6  -2   2      580.73      607.15     69.25 o
   7  -2   2     1828.37     1770.69    193.98 o
   8  -2   2     2060.92     1557.23    317.97 o
   9  -2   2     1120.84     1012.50    304.03 o
  10  -2   2      949.26     1088.82    348.69 o
 -11  -1   2      903.52      874.42    325.57 o
 -10  -1   2      107.54       53.08     95.74 o
  -9  -1   2      323.70      334.44    115.94 o
  -8  -1   2     1247.03     1053.23    152.07 o
  -7  -1   2     1646.75     1429.29    120.83 o
  -6  -1   2     5355.51     5788.62    284.47 o
  -5  -1   2     3800.79     4211.51    329.05 o
  -4  -1   2       44.75       51.75     31.16 o
  -3  -1   2      418.14      526.63     53.99 o
  -2  -1   2      350.63      430.08     68.09 o
  -1  -1   2    15384.94    15788.75    665.75 o
   0  -1   2     9928.99    11070.51    470.85 o
   1  -1   2      922.13      934.07     66.51 o
   2  -1   2    16328.21    16991.42   1011.23 o
   3  -1   2     5009.01     5274.08    224.84 o
   4  -1   2    10761.21    11603.47    412.52 o
   5  -1   2    15627.74    15146.27    534.70 o
   6  -1   2     4613.40     4922.29    217.02 o
   7  -1   2     4227.60     4205.53    290.72 o
   8  -1   2      601.69      635.75    135.44 o
   9  -1   2        9.06      -35.47    125.10 o
  10  -1   2      124.21      158.67    177.67 o
 -11   0   2      482.98      472.84    246.71 o
 -10   0   2     2246.11     2320.48    418.68 o
  -9   0   2     2201.42     2413.19    362.78 o
  -8   0   2      396.00      410.25    103.17 o
  -7   0   2       19.45       65.63     41.51 o
  -6   0   2      871.34     1017.21     86.66 o
  -5   0   2     1817.25     1704.40    122.88 o
  -4   0   2    10320.60    10875.89    683.76 o
  -3   0   2    14420.60    18955.15    759.76 o
  -2   0   2     1499.09     1860.31    143.15 o
  -1   0   2      728.03      853.83     75.06 o
   0   0   2     3290.68     3371.64    171.02 o
   1   0   2    12344.62    12340.61    823.11 o
   2   0   2     2090.67     2025.07    203.64 o
   3   0   2    16020.21    17656.27    661.70 o
   4   0   2     4467.25     4901.02    194.46 o
   5   0   2      164.87      197.06     35.47 o
   6   0   2     3262.94     2709.44    210.58 o
   7   0   2     2947.77     2755.95    229.98 o
   8   0   2     6675.53     6952.82    441.46 o
   9   0   2     3692.98     3929.33    497.54 o
  10   0   2      704.87      986.21    310.37 o
 -11   1   2      718.59      917.80    328.74 o
 -10   1   2        3.67       58.27    143.78 o
  -9   1   2     1430.69     1737.75    330.32 o
  -8   1   2     9354.25     9535.39   1101.49 o
  -7   1   2     5250.73     5260.24    241.36 o
  -6   1   2     3169.65     3525.19    173.32 o
  -5   1   2     1909.45     2057.95    111.82 o
  -4   1   2       58.50       76.31     26.13 o
  -3   1   2    10946.64    12003.70    502.24 o
  -2   1   2     3572.96     3901.79    148.08 o
  -1   1   2     4624.68     5333.08    236.38 o
   0   1   2     1244.90     1231.97    107.36 o
   1   1   2       71.52      108.71     19.21 o
   2   1   2     9779.07    10556.02    672.99 o
   3   1   2     2806.53     3133.14    261.60 o
   4   1   2    18626.29    20414.34   1273.78 o
   5   1   2    11871.81    12763.44    858.26 o
   6   1   2    10320.20    10925.71    569.81 o
   7   1   2      444.59      394.54    109.06 o
   8   1   2     1233.80     1162.31    179.91 o
   9   1   2     1358.38     1307.46    389.54 o
  10   1   2     1445.85     1762.45    394.93 o
 -11   2   2     2268.65     2292.61    472.20 o
 -10   2   2     3214.91     4176.68    536.81 o
  -9   2   2     1274.43     1453.67    320.82 o
  -8   2   2       20.40        3.82     63.88 o
  -7   2   2     1341.75     1378.46    106.30 o
  -6   2   2     3244.19     3368.46    217.00 o
  -5   2   2    10839.12    11135.64    468.65 o
  -4   2   2     4022.61     4418.34    297.54 o
  -3   2   2     2150.66     2331.56    124.77 o
  -2   2   2     7991.62     9783.53    451.11 o
  -1   2   2     6617.57     6558.23    233.90 o
   0   2   2     7385.41     7602.45    489.31 o
   1   2   2      430.95      414.73     42.15 o
   2   2   2     4151.61     3939.15    306.88 o
   3   2   2     3299.13     2837.34    256.21 o
   4   2   2       90.71      153.60     76.01 o
   5   2   2     2159.93     2193.80    247.66 o
   6   2   2    11342.71    10897.11    793.66 o
   7   2   2     3941.03     3110.14    257.28 o
   8   2   2     2944.45     3006.84    290.89 o
   9   2   2      756.91      708.06    170.39 o
  10   2   2       93.09       47.91    114.05 o
 -11   3   2       97.47       75.06    196.04 o
 -10   3   2     1104.40     1161.35    329.05 o
  -9   3   2     3735.69     4269.79    517.49 o
  -8   3   2     4817.71     5006.29    317.73 o
  -7   3   2     7118.66     7156.33    393.10 o
  -6   3   2     3080.26     3100.49    159.65 o
  -5   3   2       28.68       27.91     28.36 o
  -4   3   2      168.15      175.87     31.68 o
  -2   3   2     6133.00     7305.70    463.02 o
  -1   3   2     7458.49     6553.85    392.39 o
   0   3   2      101.20      120.32     21.85 o
   1   3   2     2541.79     2902.56    196.70 o
   2   3   2     8824.40     9022.54    618.84 o
   3   3   2     3766.37     3883.09    335.39 o
   4   3   2     9326.67     8530.70    624.54 o
   5   3   2     2526.60     2321.75    269.83 o
   6   3   2      854.86      814.88    190.66 o
   7   3   2       36.87       70.31    109.90 o
   8   3   2     1383.62     1289.05    194.87 o
   9   3   2     2639.75     2636.36    376.08 o
 -10   4   2     1303.88     1347.89    317.65 o
  -9   4   2      227.46      204.54     96.89 o
  -8   4   2      968.64      866.26    138.47 o
  -7   4   2    10359.68     9893.13    498.29 o
  -6   4   2     7261.66     8589.25   1250.98 o
  -5   4   2    10735.31    10650.37    430.49 o
  -4   4   2     2413.43     2468.51    121.52 o
  -2   4   2     6717.34     7342.75    275.22 o
  -1   4   2     1622.44     1320.11    102.17 o
   0   4   2    12319.03    11480.86    489.65 o
   1   4   2     2481.68     2552.20    165.64 o
   2   4   2      315.38      273.73     48.21 o
   3   4   2     2188.02     1799.50    220.43 o
   4   4   2      415.67      520.66    141.57 o
   5   4   2     2823.02     2696.41    310.05 o
   6   4   2     3664.60     3583.81    386.06 o
   7   4   2     3588.66     3404.55    398.10 o
   8   4   2      509.80      446.87    191.29 o
   9   4   2        0.64        4.74     94.50 o
 -10   5   2     1878.85     2059.20    381.31 o
  -9   5   2     5060.33     5342.06    353.91 o
  -8   5   2     2593.17     2627.03    230.96 o
  -7   5   2     1552.85     1612.13    167.00 o
  -6   5   2      783.18      785.92    116.55 o
  -5   5   2     2376.37     2132.28    165.38 o
  -4   5   2     9667.89     8981.38    549.03 o
  -2   5   2     4099.02     3274.71    260.33 o
  -1   5   2      215.88      264.87     55.30 o
   0   5   2      156.06      178.25     34.27 o
   1   5   2     5263.09     4816.97    261.24 o
   2   5   2     5976.75     6478.58    261.17 o
   3   5   2     5486.14     5159.40    450.35 o
   4   5   2     2200.36     2151.36    277.75 o
   5   5   2      219.30      202.06    123.51 o
   6   5   2      138.18       82.66    120.66 o
   7   5   2      751.96      888.67    238.16 o
   8   5   2     1178.22     1178.77    285.03 o
   9   5   2     1198.12     1099.91    302.13 o
 -10   6   2        2.31       32.62    123.51 o
  -9   6   2      515.29      579.68    139.34 o
  -8   6   2     2755.69     2730.35    246.71 o
  -7   6   2     6686.10     6703.89    954.23 o
  -6   6   2     8143.84     8793.59    458.17 o
  -5   6   2     4420.44     4359.64    488.51 o
  -4   6   2      139.94      139.80     60.96 o
  -3   6   2     1265.99     1384.95    144.57 o
  -1   6   2    14275.34    13903.93    506.82 o
   0   6   2     7491.84     7617.76    334.37 o
   1   6   2     1998.66     2384.21    143.13 o
   2   6   2       61.12       56.05     55.88 o
   3   6   2     1635.91     1602.52    240.06 o
   4   6   2     2562.83     2253.66    294.53 o
   5   6   2     3650.70     3726.32    416.46 o
   6   6   2     1331.25     1626.27    299.60 o
   7   6   2      598.00      600.79    222.64 o
   8   6   2       22.10       42.75    145.37 o
 -10   7   2      874.76      794.82    170.17 o
  -9   7   2      832.02      907.62    168.51 o
  -8   7   2      193.75      173.17     91.79 o
  -7   7   2      473.01      571.50    125.40 o
  -6   7   2     3089.00     3319.82    275.69 o
  -5   7   2     4140.75     4366.04    372.28 o
  -4   7   2     9394.21     9109.88    802.21 o
  -3   7   2     5690.07     5134.37    289.11 o
  -2   7   2      911.32      778.31    109.47 o
  -1   7   2     1253.51     1370.32     92.58 o
   0   7   2     4091.00     4356.30    179.31 o
   1   7   2     7442.86     8065.47    346.90 o
   2   7   2     3235.01     4131.44    512.43 o
   3   7   2     2879.86     2667.27    330.95 o
   4   7   2       96.92       73.79    116.86 o
   5   7   2       32.98       80.13    125.73 o
   6   7   2      577.79      571.02    218.52 o
   7   7   2      801.03     1079.01    293.90 o
   8   7   2      691.83      716.06    273.00 o
  -9   8   2      392.08      369.42    127.19 o
  -8   8   2     2287.04     2349.40    235.47 o
  -7   8   2     1317.27     1353.13    181.51 o
  -6   8   2     2243.25     2456.94    221.31 o
  -5   8   2      242.21      214.56     81.22 o
  -4   8   2      288.64      356.11    110.85 o
  -3   8   2     3869.94     3950.33    263.62 o
  -2   8   2     7274.53     6896.56    303.73 o
  -1   8   2     5406.99     5047.44    292.73 o
   0   8   2      904.16      994.10     87.14 o
   1   8   2      125.78      158.76     51.58 o
   2   8   2     1601.10     1886.86    186.36 o
   3   8   2     2612.31     2506.70    338.87 o
   4   8   2     2401.86     2390.47    340.46 o
   5   8   2     1446.95     1432.76    306.88 o
   6   8   2      586.24      527.63    224.23 o
   7   8   2       70.71       55.74    159.93 o
  -9   9   2       21.85      -82.03    137.45 o
  -8   9   2       20.90       39.20     90.58 o
  -7   9   2     1046.04     1042.51    173.18 o
  -6   9   2     2935.85     2715.18    237.37 o
  -5   9   2     4455.29     3930.90    286.04 o
  -4   9   2     1492.20     1685.58    327.31 o
  -3   9   2       81.71       91.58     70.11 o
  -2   9   2      227.81      253.13     87.56 o
  -1   9   2     3194.63     3101.23    243.78 o
   0   9   2     4924.67     5136.46    220.42 o
   1   9   2     5187.40     4879.45    243.69 o
   2   9   2     2256.11     2463.25    232.93 o
   3   9   2      198.54      254.95    166.90 o
   4   9   2      310.95      506.09    222.64 o
   5   9   2     1053.65     1088.82    300.55 o
   6   9   2     1020.57     1062.85    317.34 o
  -8  10   2      285.28      234.99    184.95 o
  -7  10   2      161.76      114.61     97.93 o
  -6  10   2        2.13      -42.67     75.95 o
  -5  10   2      645.44      718.36    147.78 o
  -4  10   2     2149.66     2047.95    268.72 o
  -3  10   2     2068.61     1505.61    182.88 o
  -2  10   2      766.54      931.43    242.12 o
  -1  10   2     1300.11     1581.87    117.69 o
   0  10   2       46.99       87.66     52.94 o
   1  10   2     2022.00     2034.01    172.13 o
   2  10   2     2972.45     3851.39    626.12 o
   3  10   2     2493.42     2235.92    367.69 o
   4  10   2     1965.11     2285.64    402.85 o
   5  10   2      270.64      422.80    240.38 o
   6  10   2       25.34       15.52    200.16 o
  -7  11   2      954.99     1448.28    321.14 o
  -6  11   2      458.79      432.30    196.67 o
  -5  11   2      311.92      331.96    157.72 o
  -4  11   2       44.07       67.83     82.15 o
  -3  11   2       52.98       21.86     79.16 o
  -2  11   2     1531.23     1661.72    200.74 o
  -1  11   2     1795.89     1994.59    209.50 o
   0  11   2     2007.08     1922.76    142.09 o
   1  11   2      844.26     1014.95    163.84 o
   2  11   2      127.79      151.70    156.13 o
   3  11   2      456.99      313.22    197.31 o
   4  11   2      691.52      831.34    286.93 o
   5  11   2     1605.17     2104.49    442.75 o
  -6  12   2      247.77      171.34    176.72 o
  -5  12   2      285.21      280.92    167.54 o
  -4  12   2     1168.51     1074.89    265.08 o
  -3  12   2      454.96      451.93    189.07 o
  -2  12   2       26.12       91.80     91.41 o
  -1  12   2      134.85      138.42     98.02 o
   0  12   2      633.64      923.58    173.57 o
   1  12   2     1228.32     1389.43    251.15 o
   2  12   2     1474.80     1447.33    303.08 o
   3  12   2     1153.89     1049.55    300.23 o
  -4  13   2      265.88      256.21    175.77 o
  -3  13   2      320.35      368.96    188.75 o
  -2  13   2      410.82      658.11    231.19 o
  -1  13   2      392.54      403.48    172.92 o
  -1 -14   3       51.11       92.16    164.05 o
   0 -14   3      222.49      260.65    187.17 o
   1 -14   3      591.16      822.79    292.00 o
   2 -14   3      681.07      652.09    260.65 o
   3 -14   3      948.76     1448.28    364.84 o
  -4 -13   3       25.44       25.01    104.47 o
  -3 -13   3      293.14      461.40    138.24 o
  -2 -13   3      281.23      401.58    213.77 o
  -1 -13   3      833.30      961.19    287.25 o
   0 -13   3      188.36      364.52    190.02 o
   1 -13   3       28.60       76.33    139.35 o
   2 -13   3      412.86      500.39    219.47 o
   3 -13   3      909.49      832.93    282.18 o
   4 -13   3     1730.14     1691.51    378.46 o
   5 -13   3      937.04     1815.02    414.25 o
  -5 -12   3      642.01      711.29    180.23 o
  -4 -12   3      296.42      311.83    127.60 o
  -3 -12   3      344.85      406.15    137.80 o
  -2 -12   3       35.31       63.65     76.49 o
  -1 -12   3      486.67      584.00    215.67 o
   0 -12   3      965.63     1205.05    294.53 o
   1 -12   3     1226.57     1383.99    292.63 o
   2 -12   3      613.98      658.42    241.33 o
   3 -12   3       33.96       85.19    142.20 o
   4 -12   3       26.69       -2.53    136.50 o
   5 -12   3      454.93      647.46    167.36 o
   6 -12   3     1783.47     2074.53    266.71 o
  -6 -11   3       61.83       44.93    112.08 o
  -5 -11   3       10.73       58.91     91.83 o
  -4 -11   3      503.39      654.60    149.25 o
  -3 -11   3     1264.43     1598.04    277.43 o
  -2 -11   3      566.82      507.78    123.77 o
  -1 -11   3      799.19      982.73    243.23 o
   0 -11   3        4.01       35.79    101.66 o
   1 -11   3      278.84      237.53    147.90 o
   2 -11   3     1023.70     1287.08    287.57 o
   3 -11   3     1240.01     1548.36    318.92 o
   4 -11   3     1932.57     2041.86    234.66 o
   5 -11   3      575.13      577.48    147.72 o
   6 -11   3       23.19       30.68     88.26 o
   7 -11   3      272.10      332.89    135.19 o
  -7 -10   3     1053.64     1443.19    249.73 o
  -6 -10   3     2030.92     2630.25    623.59 o
  -5 -10   3     1995.58     2340.48    249.26 o
  -4 -10   3      118.15      175.46     94.33 o
  -3 -10   3       13.65       34.25     79.49 o
  -2 -10   3     1264.06     1228.10    209.02 o
  -1 -10   3     1638.45     1412.20    215.36 o
   0 -10   3     2209.53     2201.93    333.96 o
   1 -10   3      933.88      689.15    201.11 o
   2 -10   3     1174.33     1231.97    264.76 o
   3 -10   3       10.24       -2.38     62.11 o
   4 -10   3      908.98      763.47    148.05 o
   5 -10   3     3371.92     4203.68    315.27 o
   6 -10   3      690.95      810.76    163.52 o
   7 -10   3     1128.35     1127.58    196.78 o
   8 -10   3      208.12      191.28    121.98 o
  -8  -9   3      557.98      641.32    273.63 o
  -7  -9   3       73.49       34.77    107.81 o
  -6  -9   3      479.16      643.21    161.91 o
  -5  -9   3      911.61     1264.38    337.45 o
  -4  -9   3     5200.87     6771.42    599.20 o
  -3  -9   3     2849.47     2695.09    367.53 o
  -2  -9   3      894.78      784.78    151.23 o
  -1  -9   3       44.39       44.45     58.27 o
   0  -9   3       20.49        7.50     47.05 o
   1  -9   3     2472.02     2250.59    179.41 o
   2  -9   3     2039.30     1596.18    231.51 o
   3  -9   3     2360.21     1887.90    359.62 o
   4  -9   3      876.19      993.05    151.14 o
   5  -9   3      314.06      365.95    112.23 o
   6  -9   3      404.56      553.30    136.04 o
   7  -9   3     1177.70     1217.03    354.55 o
   8  -9   3     1163.59     1432.82    213.40 o
  -8  -8   3     1788.83     1829.59    373.08 o
  -7  -8   3     2227.18     1970.45    250.58 o
  -6  -8   3     1840.82     1847.37    224.85 o
  -5  -8   3      526.84      558.40    129.48 o
  -4  -8   3      110.49      102.61    116.23 o
  -3  -8   3     1975.20     1737.49    185.08 o
  -2  -8   3     5073.21     4403.69    287.87 o
  -1  -8   3     7216.25     8131.34    574.50 o
   0  -8   3     3634.84     3227.45    633.56 o
   1  -8   3      578.83      506.80     79.21 o
   2  -8   3       88.90      104.85     63.40 o
   3  -8   3      745.99      877.46    127.42 o
   4  -8   3      959.60      904.81    179.25 o
   5  -8   3     2558.27     2162.47    202.29 o
   6  -8   3     2945.65     2149.66    345.21 o
   7  -8   3      204.23      195.50     98.86 o
   8  -8   3      158.04      104.13     95.34 o
   9  -8   3       52.95       97.23    154.23 o
  -9  -7   3      216.89      227.08    208.07 o
  -8  -7   3        9.30       22.80    144.10 o
  -7  -7   3      419.56      554.16    143.29 o
  -6  -7   3     3225.71     3216.64    618.05 o
  -5  -7   3     5971.58     6749.49    539.98 o
  -4  -7   3     4398.67     4720.45    435.78 o
  -3  -7   3     3668.54     3055.17    233.03 o
  -2  -7   3     1071.42     1261.89    228.98 o
  -1  -7   3     5381.38     6119.52    339.66 o
   0  -7   3     6634.87     6074.08    720.34 o
   2  -7   3     3930.75     3233.66    157.51 o
   3  -7   3     2280.29     2120.19    590.81 o
   4  -7   3       39.80       56.84     56.86 o
   5  -7   3      393.46      310.54     93.22 o
   6  -7   3      894.03      767.79    177.04 o
   7  -7   3     1130.90     1203.70    166.11 o
   8  -7   3     1860.90     1627.60    299.44 o
   9  -7   3      367.59      395.88    207.12 o
  -9  -6   3     1035.07     1149.00    295.17 o
  -8  -6   3     2263.45     2537.74    363.26 o
  -7  -6   3      792.67     1026.80    187.80 o
  -6  -6   3      845.95      848.63    144.40 o
  -5  -6   3      395.22      271.27     91.14 o
  -4  -6   3     2592.55     2357.85    272.36 o
  -3  -6   3    12080.26    12957.14    641.47 o
  -2  -6   3     6679.83     6015.63    409.50 o
  -1  -6   3    11929.42    13266.07    622.14 o
   0  -6   3      241.10      223.21     52.90 o
   1  -6   3     1597.71     1201.89    251.62 o
   2  -6   3     5579.33     4893.68    255.58 o
   3  -6   3     3346.66     3022.34    210.45 o
   4  -6   3     3874.24     4046.46    252.52 o
   5  -6   3     2660.69     2633.71    202.64 o
   6  -6   3      642.92      644.17    115.21 o
   7  -6   3       21.27        6.96     61.49 o
   8  -6   3      224.02      163.42    145.68 o
   9  -6   3      853.43      919.39    285.67 o
 -10  -5   3      328.78      377.19    212.82 o
  -9  -5   3       49.48       78.86    128.26 o
  -8  -5   3      269.93      337.61    164.69 o
  -7  -5   3     1759.72     1723.50    263.18 o
  -6  -5   3     3095.80     2739.93    246.24 o
  -5  -5   3     5217.04     6242.84    469.67 o
  -4  -5   3     3275.50     3572.41    332.54 o
  -3  -5   3     1410.76     1336.84    131.29 o
  -2  -5   3     5425.05     4819.75    269.42 o
   0  -5   3    13890.82     8400.52    679.49 o
   2  -5   3     5347.90     3659.50    281.55 o
   3  -5   3        0.65       36.31     41.50 o
   4  -5   3     2106.29     2053.32    156.65 o
   5  -5   3     2844.25     3073.44    330.16 o
   6  -5   3     7022.77     5738.67    333.94 o
   7  -5   3     3052.43     2894.87    249.72 o
   8  -5   3      921.83      778.77    251.78 o
   9  -5   3        5.25      -39.27    121.30 o
  10  -5   3       14.67       26.92    155.50 o
 -10  -4   3     1135.40     1393.18    311.32 o
  -9  -4   3     1795.94     1592.38    295.17 o
  -8  -4   3      923.17      859.85    209.66 o
  -7  -4   3      642.30      715.11    179.57 o
  -6  -4   3      565.75      549.80    104.79 o
  -5  -4   3     2797.67     2832.09    194.55 o
  -4  -4   3     7443.29     7285.11    532.06 o
  -3  -4   3     6242.04     5988.53    433.57 o
  -2  -4   3     7485.72     7973.61   1115.59 o
  -1  -4   3     1979.94     1567.63    187.17 o
   0  -4   3     1928.75     1643.84    107.37 o
   1  -4   3    13498.24    11050.71    734.43 o
   2  -4   3    25240.90    30910.51   1660.16 o
   3  -4   3    19022.73    22831.15    946.92 o
   4  -4   3     9478.36     9310.12    689.78 o
   5  -4   3       15.04       29.57     30.09 o
   6  -4   3        9.87       13.18     54.95 o
   7  -4   3     2280.69     1904.69    180.68 o
   8  -4   3     2300.19     1865.70    342.99 o
   9  -4   3     1782.99     2317.00    402.85 o
  10  -4   3      386.54      184.32    202.69 o
 -10  -3   3       45.94       61.84    101.10 o
  -9  -3   3      185.08      311.32    152.02 o
  -8  -3   3     2578.74     2469.01    303.40 o
  -7  -3   3     2964.56     2956.42    312.59 o
  -6  -3   3      935.71     1092.70    238.79 o
  -5  -3   3      302.92      353.44     71.10 o
  -4  -3   3      713.63      763.57    122.88 o
  -3  -3   3      533.86      463.34     90.26 o
  -2  -3   3     4461.56     4061.82    216.84 o
   0  -3   3    50863.24    46477.07   1930.60 o
   1  -3   3     1299.18      863.65    111.80 o
   2  -3   3      165.72      221.15     35.78 o
   3  -3   3     6420.64     7925.70    367.96 o
   4  -3   3     7682.79     7917.89    485.51 o
   5  -3   3    17322.37    17116.19    611.40 o
   6  -3   3     3115.78     3165.95    168.27 o
   7  -3   3     2034.89     1989.53    341.09 o
   8  -3   3      135.28      138.40    144.10 o
   9  -3   3       56.37       83.93    168.49 o
  10  -3   3      729.20      938.39    344.57 o
 -11  -2   3     1836.67     1631.02    399.68 o
 -10  -2   3     1331.67     1246.51    203.55 o
  -9  -2   3     1709.18     1898.63    273.31 o
  -8  -2   3      315.95      380.04    141.25 o
  -7  -2   3       81.29      152.65     97.54 o
  -6  -2   3     1896.58     1452.72    184.95 o
  -5  -2   3     1285.24     1480.81    118.41 o
  -4  -2   3     7525.42     8741.63    585.27 o
  -3  -2   3     1821.49     1739.65    159.62 o
  -2  -2   3     4928.11     5352.61    266.70 o
  -1  -2   3     4490.80     3949.26    327.63 o
   0  -2   3    36552.30    34655.51   2066.80 o
   1  -2   3    15470.52    17131.72   1012.18 o
   2  -2   3    23541.25    28327.40   2419.13 o
   3  -2   3     8820.89    10754.29    386.65 o
   4  -2   3      229.35      307.12     55.59 o
   5  -2   3      280.56      392.95     56.00 o
   6  -2   3     3713.15     3724.05    257.89 o
   7  -2   3     6857.98     6770.65    787.80 o
   8  -2   3     4413.95     4443.34    525.09 o
   9  -2   3     1589.23     1242.11    335.70 o
  10  -2   3      139.19      121.61    215.36 o
 -11  -1   3       54.47       84.88    189.70 o
 -10  -1   3      249.80      256.36    117.95 o
  -9  -1   3     2135.99     2049.08    208.48 o
  -8  -1   3     3011.55     3058.53    243.76 o
  -7  -1   3     3626.53     3666.39    215.20 o
  -6  -1   3     2942.86     2674.87    253.36 o
  -5  -1   3      313.22      320.24     57.42 o
  -4  -1   3     4200.46     4693.44    227.98 o
  -3  -1   3     7635.65     9570.76    616.30 o
  -2  -1   3    23517.99    29009.34   1701.96 o
  -1  -1   3     7769.41     8768.84    521.29 o
   0  -1   3      138.70      120.31     23.85 o
   2  -1   3     6249.26     5110.00    377.83 o
   3  -1   3    15228.97    17116.08   1282.01 o
   4  -1   3    13427.52    14001.43    757.87 o
   5  -1   3     6658.58     7653.79    299.97 o
   6  -1   3     2554.27     2499.39    467.93 o
   7  -1   3        5.83       11.65     64.60 o
   8  -1   3     1796.34     1829.59    348.37 o
   9  -1   3     2572.12     2337.58    433.57 o
  10  -1   3     1750.19     1904.02    428.82 o
 -11   0   3     1953.77     1912.25    413.61 o
 -10   0   3     1916.81     2251.76    409.81 o
  -9   0   3     1223.14     1122.09    208.39 o
  -8   0   3      102.85      118.41     52.34 o
  -7   0   3     1959.11     1817.23    124.23 o
  -6   0   3     5155.63     5213.58    263.78 o
  -5   0   3     7817.46     9192.93    608.70 o
  -4   0   3     2539.46     2807.15    149.86 o
  -3   0   3     4123.76     4611.19    315.44 o
  -2   0   3      936.96     1042.90    104.20 o
  -1   0   3      322.77      405.97     48.77 o
   0   0   3     1942.03     2066.96    112.42 o
   1   0   3    71259.89    57321.78   4755.77 o
   2   0   3     3318.10     3782.66    202.88 o
   3   0   3     1717.95     1762.73    130.60 o
   4   0   3      719.96      758.81     95.67 o
   5   0   3     6077.58     6167.02    352.12 o
   6   0   3    11429.96    10989.69    574.80 o
   7   0   3     3187.85     2455.74    222.93 o
   8   0   3     2240.79     2370.53    238.51 o
   9   0   3       35.09      -12.03    132.38 o
  10   0   3       66.74       25.34    167.85 o
 -11   1   3      794.06      845.28    308.47 o
 -10   1   3     2679.57     3064.42    443.07 o
  -9   1   3     2820.81     2381.92    358.19 o
  -8   1   3     7004.05     6962.83    313.29 o
  -7   1   3     1855.48     1856.76    127.70 o
  -6   1   3        3.82       12.97     31.17 o
  -5   1   3     3120.59     3455.23    160.65 o
  -4   1   3     1742.85     1639.39     91.03 o
  -3   1   3    15370.98    17334.98    745.05 o
  -2   1   3     2697.10     3378.09    292.63 o
  -1   1   3    19378.38    21810.37   1292.46 o
   0   1   3        5.69       13.30     34.20 o
   1   1   3     1563.67     1587.95    154.23 o
   2   1   3    24257.53    27920.20   1678.84 o
   3   1   3    12545.13    13662.87    882.65 o
   4   1   3     6352.29     6360.02    479.17 o
   5   1   3     1872.09     1510.67    249.56 o
   6   1   3      331.19      299.99     91.10 o
   7   1   3     2482.96     2383.86    224.91 o
   8   1   3     2674.71     2617.19    258.77 o
   9   1   3     2376.75     2739.91    280.40 o
  10   1   3     1522.95     1467.60    374.98 o
 -11   2   3     1021.15     1251.93    364.84 o
 -10   2   3      169.08      346.79    199.84 o
  -9   2   3      911.03     1081.54    277.43 o
  -8   2   3     1631.22     1696.98    170.89 o
  -7   2   3     7887.30     7531.20    317.56 o
  -6   2   3     7644.77     7353.84    419.52 o
  -5   2   3     3531.28     3464.66    233.33 o
  -4   2   3      602.36      603.00     97.86 o
  -3   2   3       46.27       64.62     23.66 o
  -2   2   3    28920.59    31445.07   1044.09 o
  -1   2   3     4989.41     4708.51    244.57 o
   0   2   3     5225.70     4622.91    330.64 o
   1   2   3     1026.41     1002.03     70.07 o
   2   2   3      760.25      708.73     96.12 o
   3   2   3       27.11       24.39     46.87 o
   4   2   3     4640.18     4641.60    391.44 o
   5   2   3     2629.19     2795.85    293.90 o
   6   2   3     2394.22     1784.30    250.20 o
   7   2   3     2113.07     1841.29    200.24 o
   8   2   3      159.16      177.38    105.55 o
   9   2   3      511.73      512.97    158.80 o
 -11   3   3     1587.37     2060.47    433.88 o
 -10   3   3     2650.28     3322.53    471.57 o
  -9   3   3     4176.74     4699.06    626.91 o
  -8   3   3     1378.96     1530.85    173.38 o
  -7   3   3       36.94       56.70     61.84 o
  -6   3   3     2072.33     2312.93    134.09 o
  -5   3   3    13525.85    14995.88    595.31 o
  -4   3   3    16591.54    17949.42    616.71 o
  -3   3   3     2662.83     2440.08    114.79 o
  -2   3   3     3918.78     4160.70    275.21 o
  -1   3   3      174.05      181.30     30.61 o
   0   3   3     5686.65     5341.10    227.02 o
   1   3   3     1896.05     1749.04    168.17 o
   2   3   3     2420.88     2236.24    232.78 o
   3   3   3     2703.20     2411.06    251.78 o
   4   3   3     1954.96     1879.31    230.88 o
   5   3   3        5.77       -9.50     75.38 o
   6   3   3      328.76      323.67    138.40 o
   7   3   3     2840.03     2844.62    354.07 o
   8   3   3     2135.36     1793.69    228.02 o
   9   3   3     1238.99     1236.79    216.29 o
 -11   4   3        6.31      -56.06    132.07 o
 -10   4   3       57.98      201.42    147.27 o
  -9   4   3     2552.88     2755.62    533.17 o
  -8   4   3     5712.03     6246.22    368.82 o
  -7   4   3     9793.44    10976.63    803.79 o
  -6   4   3     2684.57     2771.87    197.08 o
  -5   4   3     1162.87      973.63    123.71 o
  -4   4   3     2012.37     1741.03    102.97 o
  -3   4   3     8066.36     8534.17    536.79 o
  -2   4   3    22352.17    23679.15    798.98 o
  -1   4   3     9419.15     9633.46    339.31 o
   0   4   3     7617.89     7281.19    500.11 o
   1   4   3      299.97      378.41     58.68 o
   2   4   3      916.31      887.91     85.17 o
   3   4   3     4416.58     4640.65    407.28 o
   4   4   3     1881.31     1385.57    205.54 o
   5   4   3     4417.33     3923.95    399.68 o
   6   4   3      799.91     1046.07    226.13 o
   7   4   3        4.70      -68.09     94.69 o
   8   4   3      336.19      260.01    160.88 o
   9   4   3      577.53      386.08    145.39 o
 -10   5   3      437.53      426.60    201.74 o
  -9   5   3      205.69      290.43    112.68 o
  -8   5   3       38.35       32.80     68.52 o
  -7   5   3      869.39      808.30    125.98 o
  -6   5   3     6010.37     6856.40    766.90 o
  -4   5   3    11014.42    10997.19    695.48 o
  -3   5   3     2484.09     2865.00    248.82 o
  -2   5   3       46.02       99.35     28.07 o
  -1   5   3     6695.11     5850.59    309.97 o
   0   5   3     8334.48     7676.03    341.92 o
   1   5   3     9371.06     9018.39    416.47 o
   2   5   3     3420.58     3836.57    225.49 o
   3   5   3      301.74      263.81    118.76 o
   4   5   3       27.30       63.97    101.34 o
   5   5   3      364.26      332.85    146.32 o
   6   5   3     1301.70     1111.94    247.03 o
   7   5   3     1633.33     1752.00    316.07 o
   8   5   3      377.02      377.83    190.34 o
 -10   6   3      913.29      866.26    164.76 o
  -9   6   3     1138.86     1164.54    169.43 o
  -8   6   3     1574.12     1648.42    187.06 o
  -7   6   3     1467.41     1415.22    166.38 o
  -6   6   3     1266.19     1175.85    143.14 o
  -5   6   3     3242.36     3318.09    317.34 o
  -4   6   3     4275.06     3888.96    185.70 o
  -3   6   3     7910.11     7453.51    456.75 o
  -2   6   3     9488.29     9398.13    656.16 o
  -1   6   3     7252.59     7255.96    282.76 o
   0   6   3       77.30      125.38     42.54 o
   1   6   3     1708.61     1854.50    158.19 o
   2   6   3     1919.24     2150.09    165.24 o
   3   6   3     7228.38     7345.92    614.72 o
   4   6   3     3147.35     2980.81    360.09 o
   5   6   3     1018.06      900.07    232.46 o
   6   6   3       73.69      104.83    128.90 o
   7   6   3       41.16      -32.62    125.41 o
   8   6   3      398.06      295.80    200.47 o
 -10   7   3      301.23      232.62    114.31 o
  -9   7   3       72.81       77.34     91.75 o
  -8   7   3     1479.90     1554.84    190.05 o
  -7   7   3     2360.41     2134.58    198.97 o
  -6   7   3     2849.62     2480.63    318.44 o
  -5   7   3     2314.09     1784.40    525.25 o
  -4   7   3      317.03      347.53     83.71 o
  -3   7   3     1289.15     1166.24     79.19 o
  -2   7   3     2206.35     2248.96    124.34 o
  -1   7   3     8677.15     7545.52    267.54 o
   0   7   3     6823.15     6432.01    343.67 o
   1   7   3     9881.91     9344.93    374.49 o
   2   7   3      246.00      220.03     74.94 o
   3   7   3      170.38      133.65    121.30 o
   4   7   3     2655.63     3234.17    396.83 o
   5   7   3     1635.49     1294.36    283.45 o
   6   7   3     1062.67     1305.77    304.35 o
   7   7   3      638.01      834.20    280.92 o
   8   7   3      346.14      404.43    243.86 o
  -9   8   3      249.91      248.93    170.70 o
  -8   8   3      327.95      309.88    116.18 o
  -7   8   3       71.81      167.19     88.28 o
  -6   8   3      571.54      186.54    214.41 o
  -5   8   3     1330.48     1349.85    266.82 o
  -4   8   3     3961.65     4073.49    272.09 o
  -3   8   3     5486.05     5170.38    633.88 o
  -2   8   3      625.30      729.78     72.70 o
  -1   8   3       45.96       64.00     34.44 o
   0   8   3     2025.19     2101.09    158.98 o
   1   8   3     4219.50     3861.53    268.72 o
   2   8   3     6289.90     6567.78    595.40 o
   3   8   3     2423.98     2386.99    348.69 o
   4   8   3     1102.95     1422.95    298.65 o
   5   8   3      128.64      138.08    153.60 o
   6   8   3      232.68      246.39    182.42 o
   7   8   3      596.94      615.67    269.20 o
  -9   9   3      159.61      190.34    165.00 o
  -8   9   3      514.31      501.34    203.01 o
  -7   9   3     1051.19     1034.35    249.56 o
  -6   9   3      906.59      803.47    218.84 o
  -5   9   3      258.09      226.72     93.80 o
  -4   9   3      242.12      370.85    104.25 o
  -3   9   3     2185.38     2046.17    196.20 o
  -2   9   3     4749.29     4214.74    238.56 o
  -1   9   3     3788.53     3135.15    391.29 o
   0   9   3     2824.07     3103.54    270.80 o
   1   9   3       90.74       63.89     45.20 o
   2   9   3       33.87       12.03    123.20 o
   3   9   3      974.72     1128.10    275.85 o
   4   9   3     3209.46     3712.07    477.90 o
   5   9   3     2157.36     2531.09    431.67 o
   6   9   3     1102.71     1289.93    361.04 o
  -8  10   3        0.56       35.47    141.57 o
  -7  10   3      550.37      591.28    215.67 o
  -6  10   3      758.34      671.41    213.77 o
  -5  10   3     1702.78     1714.63    285.98 o
  -4  10   3      608.66      559.59    129.66 o
  -3  10   3      143.88      132.81     83.33 o
  -2  10   3        1.73        6.75     55.91 o
  -1  10   3      399.57      387.83     80.03 o
   0  10   3     1964.36     1922.62    135.88 o
   1  10   3     2582.01     2651.12    358.19 o
   2  10   3     3453.34     2795.22    390.18 o
   3  10   3      292.33      453.52    211.56 o
   4  10   3        7.85       28.82    167.22 o
   5  10   3      562.18      677.43    287.88 o
  -7  11   3      398.84      509.26    222.01 o
  -6  11   3        5.34       77.59    139.35 o
  -5  11   3        6.67       27.55    110.53 o
  -4  11   3      453.18      463.97    186.54 o
  -3  11   3      834.71      906.40    224.23 o
  -2  11   3     1427.14     1308.93    254.31 o
  -1  11   3      347.74      432.26    120.82 o
   0  11   3      339.17      362.59     79.97 o
   1  11   3      170.66      180.84    149.48 o
   2  11   3      653.27      688.83    238.48 o
   3  11   3     1805.27     1934.74    371.49 o
   4  11   3     1052.76     1095.79    326.52 o
  -6  12   3     1177.46     1373.54    308.15 o
  -5  12   3      963.25     1048.92    265.08 o
  -4  12   3      407.92      361.67    178.30 o
  -3  12   3       27.82       15.52    119.40 o
  -2  12   3      301.86      353.44    167.22 o
  -1  12   3      963.83     1283.91    272.36 o
   0  12   3      503.58      676.16    208.07 o
   1  12   3      442.02      501.34    182.42 o
   2  12   3      144.19      292.00    193.19 o
   3  12   3        6.95        6.33    171.34 o
  -3  13   3      649.20     1017.25    270.78 o
  -2  13   3      119.93      238.79    177.67 o
  -1  13   3        4.02       16.47    125.10 o
  -2 -14   4      152.75      121.93    170.07 o
  -1 -14   4      331.77      300.23    197.94 o
   0 -14   4      335.12      482.02    222.33 o
   1 -14   4      457.17      483.92    229.61 o
   2 -14   4       39.73       76.64    149.80 o
   3 -14   4        7.23      -57.32    154.55 o
  -4 -13   4      270.86      378.16    141.93 o
  -3 -13   4      493.87      679.07    168.67 o
  -2 -13   4      166.30      214.09    180.52 o
  -1 -13   4       72.22      190.97    155.50 o
   0 -13   4      162.40      110.21    140.62 o
   1 -13   4      158.01      195.41    158.03 o
   2 -13   4      837.94      631.51    239.11 o
   3 -13   4      600.90      613.45    242.59 o
   4 -13   4      863.41      971.33    311.64 o
   5 -13   4       75.34      154.87    201.11 o
  -5 -12   4      150.31      194.63    121.62 o
  -4 -12   4        0.26       38.95    133.97 o
  -3 -12   4       95.14      163.80    102.37 o
  -2 -12   4      635.76      679.96    219.79 o
  -1 -12   4      749.65      829.44    243.23 o
   0 -12   4     1134.70      998.25    266.35 o
   1 -12   4       54.29       89.94    127.95 o
   2 -12   4       55.32       69.04    121.61 o
   3 -12   4      450.21      580.20    240.06 o
   4 -12   4     1033.48      984.63    288.83 o
   5 -12   4     1175.24     1297.53    330.95 o
   6 -12   4      730.55      960.24    299.92 o
  -6 -11   4      649.99     1010.01    343.15 o
  -5 -11   4     1392.17     1859.41    240.11 o
  -4 -11   4     1596.49     2041.47    332.54 o
  -3 -11   4      825.92      828.64    165.22 o
  -2 -11   4      177.82      202.77     90.47 o
  -1 -11   4      372.67      355.20     94.68 o
   0 -11   4     1065.63     1224.69    277.11 o
   1 -11   4     1679.68     1258.89    284.40 o
   2 -11   4     1136.75     1391.91    304.03 o
   3 -11   4      166.53      265.08    171.34 o
   4 -11   4       23.91       80.44    120.35 o
   5 -11   4        7.89       56.37    122.25 o
   6 -11   4      222.43      487.41    203.96 o
   7 -11   4     1048.19      966.58    276.80 o
  -7 -10   4     1480.69     1530.06    252.45 o
  -6 -10   4      658.64      978.22    209.18 o
  -5 -10   4       10.33       25.06     83.42 o
  -4 -10   4     1020.04     1387.79    270.78 o
  -3 -10   4     2185.30     2186.53    223.34 o
  -2 -10   4     3086.96     3131.34    249.79 o
  -1 -10   4     1336.79     1601.57    291.68 o
   0 -10   4      691.74      701.34    107.41 o
   1 -10   4      136.74      103.88    121.93 o
   2 -10   4      427.85      455.10    188.75 o
   3 -10   4     2529.37     2788.57    368.33 o
   4 -10   4      976.04      807.91    227.08 o
   5 -10   4     1733.76     2164.17    223.78 o
   6 -10   4      617.28      501.38    161.99 o
   7 -10   4      180.05      295.80    177.04 o
   8 -10   4      268.16      322.72    200.47 o
  -8  -9   4      377.01      404.43    232.78 o
  -7  -9   4     1157.66     1242.00    219.01 o
  -6  -9   4     2999.49     3524.30    453.52 o
  -5  -9   4     2010.85     2153.14    711.00 o
  -4  -9   4     1083.66     1131.90    230.88 o
  -3  -9   4       25.84       19.13     62.62 o
  -2  -9   4      125.00      133.03     69.85 o
  -1  -9   4     2831.94     2443.99    326.52 o
   0  -9   4     5261.68     4074.32    424.86 o
   1  -9   4     5967.66     5482.47    313.35 o
   2  -9   4     1503.06     1225.96    241.96 o
   3  -9   4       99.07      216.94    120.66 o
   4  -9   4      438.91      341.54     99.76 o
   5  -9   4      670.93      675.50    141.00 o
   6  -9   4      917.59      821.59    152.13 o
   7  -9   4     1306.58     1572.79    204.46 o
   8  -9   4      217.82      114.65    153.60 o
  -9  -8   4      664.07      523.83    260.65 o
  -8  -8   4      684.61      685.66    263.81 o
  -7  -8   4       71.95      108.17    116.23 o
  -6  -8   4       12.55       -6.06     75.92 o
  -5  -8   4     2238.29     2156.43    309.10 o
  -4  -8   4     1951.57     2421.51    298.97 o
  -3  -8   4     5787.98     6755.36    573.71 o
  -2  -8   4     5567.09     5733.90    517.81 o
  -1  -8   4      294.48      336.36     81.91 o
   0  -8   4      351.43      374.68    109.10 o
   1  -8   4     1693.34     1360.25    118.56 o
   2  -8   4     7804.10     6541.81    557.71 o
   3  -8   4     6667.25     7011.08    417.10 o
   4  -8   4     2135.96     2046.03    263.65 o
   5  -8   4      674.57      639.01    128.01 o
   6  -8   4        5.45       19.67     69.08 o
   7  -8   4       29.40        3.94     74.45 o
   8  -8   4      254.89      276.31    108.84 o
   9  -8   4      338.06      396.83    215.99 o
  -9  -7   4      267.56      282.18    201.42 o
  -8  -7   4      546.55      502.61    214.72 o
  -7  -7   4     2153.74     2066.04    333.17 o
  -6  -7   4     3570.12     4213.21    302.73 o
  -5  -7   4     2638.05     3221.18    357.87 o
  -4  -7   4      120.64       60.17     94.38 o
  -3  -7   4     5607.80     5922.98    723.82 o
  -2  -7   4     7163.35     7363.43    523.03 o
   1  -7   4     3180.08     2145.65    143.78 o
   2  -7   4       29.39       28.30     25.46 o
   3  -7   4       29.93       12.88     51.94 o
   4  -7   4     7095.31     7831.29    419.60 o
   5  -7   4     3739.81     3695.11    340.93 o
   6  -7   4     2183.70     2205.22    199.50 o
   7  -7   4      409.98      506.42    122.43 o
   8  -7   4      707.36      696.11    240.06 o
   9  -7   4      151.30      240.69    176.72 o
 -10  -6   4      582.33      888.35    290.73 o
  -9  -6   4      924.81      714.16    245.13 o
  -8  -6   4      450.85      380.99    177.67 o
  -7  -6   4      491.26      542.44    129.87 o
  -6  -6   4     1245.98     1554.31    176.75 o
  -5  -6   4     5650.69     6548.78    543.46 o
  -4  -6   4     6772.61     5840.63    486.46 o
  -3  -6   4     3846.08     3197.03    227.17 o
  -2  -6   4       37.00       58.73     45.52 o
  -1  -6   4      375.64      385.93     72.22 o
   0  -6   4    10807.74    10232.94    898.64 o
   1  -6   4    17508.53    14997.93   1106.24 o
   3  -6   4     5022.54     5718.16    433.72 o
   4  -6   4     3206.39     4072.80    397.46 o
   5  -6   4      141.13      126.75     66.56 o
   6  -6   4     1028.81     1192.63    146.45 o
   7  -6   4     2629.73     3405.44    313.38 o
   8  -6   4     1053.15     1147.10    285.98 o
   9  -6   4      559.60      477.90    220.74 o
 -10  -5   4      151.68      166.90    177.04 o
  -9  -5   4      872.32      878.85    238.48 o
  -8  -5   4     1381.01     1678.52    284.72 o
  -7  -5   4     1869.66     1890.94    252.89 o
  -6  -5   4      399.32      369.34     99.56 o
  -5  -5   4       53.74       80.13     88.36 o
  -4  -5   4      817.24      944.09    160.57 o
  -3  -5   4     3375.87     3254.11    392.39 o
  -2  -5   4    16354.06    17248.94   1295.63 o
  -1  -5   4    12591.12    12558.00    618.52 o
   1  -5   4      839.77     1256.96    209.66 o
   2  -5   4     3001.90     2605.96    336.50 o
   3  -5   4    15385.07    14932.63    657.65 o
   4  -5   4     8046.02    10620.31    776.24 o
   5  -5   4     6209.17     6516.02    767.69 o
   6  -5   4     3447.42     3341.99    352.17 o
   7  -5   4       79.15      141.31     73.34 o
   8  -5   4      773.36      775.92    250.20 o
   9  -5   4      600.26      435.15    217.57 o
 -10  -4   4      551.40      475.05    206.17 o
  -9  -4   4      102.17       87.41    122.25 o
  -8  -4   4      128.35      118.76    124.15 o
  -7  -4   4      163.66      192.41     78.61 o
  -6  -4   4     3854.65     4196.38    312.43 o
  -5  -4   4     6273.83     5465.97    441.17 o
  -4  -4   4     2521.69     2720.48    254.95 o
  -3  -4   4     1203.48     1305.91    119.84 o
  -2  -4   4       73.25       62.26     34.63 o
  -1  -4   4    11590.89    12512.71    572.90 o
   1  -4   4    14520.28    14863.18    967.84 o
   2  -4   4    17103.52    18714.28   1203.15 o
   3  -4   4     1853.52     1615.19    109.09 o
   4  -4   4      169.27      263.73     43.73 o
   5  -4   4     8544.61     9624.97    879.01 o
   6  -4   4     5084.21     5681.52    319.76 o
   7  -4   4     4490.89     3794.10    438.00 o
   8  -4   4     1655.01     1941.70    346.47 o
   9  -4   4      357.92      309.10    199.21 o
  10  -4   4      142.56      192.24    199.21 o
 -10  -3   4     1347.30     1049.24    251.78 o
  -9  -3   4     2735.79     3220.23    372.44 o
  -8  -3   4     2347.92     2048.75    273.95 o
  -7  -3   4      907.14      923.82    185.59 o
  -6  -3   4      137.29      110.07     53.98 o
  -5  -3   4      171.16      186.72     59.38 o
  -4  -3   4     9895.99    13155.20    856.36 o
  -3  -3   4     7515.34     5708.57    406.65 o
  -2  -3   4     8467.64     8183.78    391.61 o
  -1  -3   4      351.68      413.06    144.57 o
   0  -3   4     3156.08     2721.74    223.91 o
   1  -3   4     5553.71     4592.82    347.11 o
   2  -3   4    10369.78     9931.46    455.23 o
   4  -3   4     8282.00     8213.16    409.90 o
   5  -3   4     4767.78     3750.32    388.67 o
   6  -3   4      145.69      220.95     78.47 o
   7  -3   4     1443.42     1517.64    309.74 o
   8  -3   4     2496.78     1418.51    326.52 o
   9  -3   4     3586.19     3121.11    467.45 o
  10  -3   4     1413.22     1312.42    375.61 o
 -11  -2   4     1471.71     1345.67    359.77 o
 -10  -2   4      752.04      717.21    165.12 o
  -9  -2   4        5.67      -19.64     96.28 o
  -8  -2   4     2493.91     2540.27    294.85 o
  -7  -2   4     2662.07     2595.38    279.97 o
  -6  -2   4     6506.90     5992.48    314.46 o
  -5  -2   4     1350.15     1588.55    121.27 o
  -4  -2   4     3662.74     3700.35    292.95 o
  -3  -2   4      215.10      228.03     73.16 o
  -2  -2   4     4772.14     4941.66    246.47 o
  -1  -2   4     5060.06     5565.13    592.39 o
   2  -2   4      999.92     1005.77     86.67 o
   3  -2   4      268.46      297.94     58.93 o
   4  -2   4     4948.09     5318.52    736.81 o
   5  -2   4     7506.58     7450.33    739.98 o
   6  -2   4    12143.02    12003.53   1317.33 o
   7  -2   4     3871.60     2955.47    389.23 o
   8  -2   4      193.17       59.54    149.17 o
   9  -2   4      336.41      400.95    225.18 o
  10  -2   4     1061.67     1079.64    367.69 o
 -11  -1   4     1412.88     1832.13    411.40 o
 -10  -1   4     4586.59     4630.19    398.41 o
  -9  -1   4     3408.81     2934.81    279.17 o
  -8  -1   4     4383.29     4283.86    256.31 o
  -7  -1   4      252.84      248.93    104.20 o
  -6  -1   4     1263.11     1075.84    158.98 o
  -5  -1   4    11314.23    11552.60    754.07 o
  -4  -1   4     3557.83     3662.03    293.90 o
  -3  -1   4     7662.42     8432.84    545.68 o
  -2  -1   4     2282.96     2693.56    210.61 o
  -1  -1   4      197.74      258.40     39.92 o
   1  -1   4     1515.77     2113.36    183.37 o
   2  -1   4    18893.29    21699.19    941.10 o
   3  -1   4    14781.76    15125.55    844.65 o
   4  -1   4     5319.33     5210.34    604.43 o
   5  -1   4       46.34       41.13     53.05 o
   6  -1   4     1927.73     2016.40    191.96 o
   7  -1   4     2905.60     2890.62    249.88 o
   8  -1   4     6746.57     7171.73    704.66 o
   9  -1   4     1873.33     1803.31    389.86 o
  10  -1   4      863.26      912.42    336.02 o
 -11   0   4      275.16      350.91    209.97 o
 -10   0   4      151.67      219.47    184.32 o
  -9   0   4     1669.64     1720.47    197.92 o
  -8   0   4     4717.29     4612.03    251.44 o
  -7   0   4     9131.31     9443.53    445.70 o
  -6   0   4     4953.59     5109.05    394.93 o
  -5   0   4      569.88      613.45    105.46 o
  -4   0   4     1901.89     2050.60    116.56 o
  -3   0   4     7458.91     8904.73    574.50 o
  -2   0   4      674.34      784.79     95.33 o
  -1   0   4    13339.79    16228.06    690.73 o
   0   0   4     2276.91     2513.94    135.91 o
   1   0   4     1776.40     1889.36    118.73 o
   2   0   4      408.10      452.39     66.17 o
   3   0   4     1425.43     1458.95    135.71 o
   4   0   4     7025.64     7311.30    408.55 o
   5   0   4     2584.73     2578.34    204.18 o
   6   0   4     5238.03     4380.44    556.45 o
   7   0   4      170.92      237.00    101.73 o
   8   0   4       82.68       56.68     92.13 o
   9   0   4     1316.14     1204.74    331.90 o
  10   0   4     2101.75     1977.49    442.12 o
 -11   1   4     2268.41     3102.10    501.66 o
 -10   1   4     3441.67     3315.56    452.25 o
  -9   1   4     2229.96     1842.89    326.52 o
  -8   1   4       86.12      111.67     54.35 o
  -7   1   4     1763.71     1740.13    122.15 o
  -6   1   4     5059.01     5409.36    243.82 o
  -5   1   4    13335.00    14354.50    517.19 o
  -4   1   4     5178.62     5415.17    271.17 o
  -3   1   4    14969.60    17369.09    746.03 o
  -2   1   4      543.61      588.61     48.77 o
  -1   1   4     3463.61     3745.33    275.85 o
   0   1   4    12024.40    13533.97    845.91 o
   1   1   4    21271.57    17451.59   1078.69 o
   2   1   4     5667.28     4275.49    339.51 o
   3   1   4     1973.13     1891.03    210.29 o
   4   1   4      714.62      826.59    111.91 o
   5   1   4      462.29      539.00    106.12 o
   6   1   4     1751.86     1580.64    179.65 o
   7   1   4     2369.90     2252.12    231.94 o
   8   1   4     2118.79     1979.16    242.60 o
   9   1   4      614.51      678.15    172.95 o
 -11   2   4      401.87      998.88    322.09 o
 -10   2   4     1333.17     1522.39    332.54 o
  -9   2   4     5164.34     5130.73    333.80 o
  -8   2   4     4750.67     5047.82    250.39 o
  -7   2   4     6345.75     6590.29    286.74 o
  -6   2   4      635.04      712.85     74.70 o
  -5   2   4       38.10       30.24     22.73 o
  -4   2   4    24618.02    28857.49   1185.51 o
  -3   2   4    24975.16    27502.14    914.23 o
  -2   2   4    20464.51    21993.29   1132.37 o
  -1   2   4     7411.40     7941.90    354.12 o
   0   2   4       19.50        9.40     18.21 o
   1   2   4      101.24      120.46     55.74 o
   2   2   4     3448.45     3499.90    263.50 o
   3   2   4     9938.52    10222.53    719.87 o
   4   2   4     3362.40     3421.34    331.59 o
   5   2   4      671.66      620.74    161.52 o
   6   2   4      189.33      158.39     85.26 o
   7   2   4       17.59       31.24     75.68 o
   8   2   4      847.24     1008.48    187.66 o
   9   2   4     1187.45     1386.18    233.12 o
 -11   3   4      868.03      969.11    320.82 o
 -10   3   4      509.35      920.97    277.11 o
  -9   3   4        4.64       26.85     71.29 o
  -8   3   4     1233.56     1377.55    163.00 o
  -7   3   4     2147.74     2485.95    152.22 o
  -6   3   4    13456.02    14155.86    522.36 o
  -5   3   4    16227.55    17576.81    620.81 o
  -4   3   4     1758.45     1984.36    127.10 o
  -3   3   4     1191.02     1673.50     92.26 o
  -2   3   4     9462.30    10448.55    372.99 o
  -1   3   4    10630.69    11344.23    400.34 o
   0   3   4    16082.96    14256.37    913.37 o
   1   3   4     8047.57     8495.63    379.41 o
   2   3   4    10276.20    10279.31    480.91 o
   3   3   4      453.00      393.03    126.36 o
   4   3   4       92.49      107.68     85.19 o
   5   3   4     2821.05     2371.79    299.92 o
   6   3   4     1659.79     1505.60    260.96 o
   7   3   4      963.54      876.35    164.58 o
   8   3   4       64.74       42.19     93.64 o
   9   3   4       45.48      119.66    122.02 o
 -11   4   4      473.60      514.64    224.86 o
 -10   4   4     1718.41     1412.18    294.53 o
  -9   4   4     2542.75     2501.25    225.14 o
  -8   4   4     2090.33     1816.88    178.42 o
  -7   4   4      376.79      505.28    104.07 o
  -6   4   4      976.52      916.85    164.69 o
  -5   4   4     5072.77     5281.35    229.05 o
  -4   4   4    16370.97    18917.48    946.78 o
  -3   4   4    22066.31    23706.83    805.14 o
  -2   4   4    10350.23     8680.78    482.76 o
  -1   4   4      947.45     1058.65     76.09 o
   0   4   4       60.78       66.01     33.19 o
   1   4   4     9014.38     8893.22    406.86 o
   2   4   4     5690.96     5620.97    488.83 o
   3   4   4     8786.88     8214.32    636.89 o
   4   4   4     3976.35     3477.08    371.18 o
   5   4   4      692.75      642.27    187.80 o
   6   4   4      423.44      438.63    177.99 o
   7   4   4      357.45      329.69    178.30 o
   8   4   4      990.97     1082.77    201.33 o
   9   4   4      581.49      547.66    171.25 o
 -10   5   4      101.89      130.42     95.94 o
  -9   5   4      570.90      665.22    140.67 o
  -8   5   4     2616.84     2564.05    218.36 o
  -7   5   4     4827.11     4463.81    491.36 o
  -6   5   4     2748.69     2518.08    234.68 o
  -5   5   4      133.39      230.05     49.92 o
  -4   5   4      288.85      305.74     53.31 o
  -3   5   4     4962.62     4910.15    297.17 o
  -2   5   4    15861.11    15969.83    687.52 o
  -1   5   4    28270.41    28872.47   1176.14 o
   0   5   4     8195.64     7777.76   1189.85 o
   1   5   4     2810.35     2628.85    174.67 o
   2   5   4       25.19       47.93     41.47 o
   3   5   4      819.49      760.72    185.27 o
   4   5   4     2880.17     3274.71    369.59 o
   5   5   4     1699.94     1441.31    273.31 o
   6   5   4     1288.38     1358.34    282.50 o
   7   5   4      345.93      378.46    186.85 o
   8   5   4        0.33      -23.44    146.63 o
 -10   6   4     1020.86     1141.08    244.18 o
  -9   6   4      305.87      387.39    112.84 o
  -8   6   4       20.78       19.17     66.54 o
  -7   6   4      698.61      740.13    186.85 o
  -6   6   4      458.89      592.15    109.17 o
  -5   6   4     5877.53     6352.11    490.26 o
  -4   6   4     9626.16    10418.57    691.05 o
  -3   6   4     4477.71     3944.08    299.37 o
  -2   6   4      924.24      953.65     90.22 o
  -1   6   4     1584.39     1893.28    123.50 o
   0   6   4     6864.32     8250.82    709.02 o
   1   6   4    11077.39    10523.06   1108.30 o
   2   6   4     5586.36     5583.72    325.57 o
   3   6   4     2976.28     3139.79    373.39 o
   4   6   4      300.75      344.26    167.22 o
   5   6   4      143.03      271.73    165.32 o
   6   6   4     1109.42     1069.51    269.83 o
   7   6   4      831.74     1014.72    289.15 o
   8   6   4      922.86      905.77    303.40 o
 -10   7   4      243.88      448.13    191.92 o
  -9   7   4      789.07      766.10    219.16 o
  -8   7   4     1356.22     1108.54    167.16 o
  -7   7   4      741.43      892.85    144.54 o
  -6   7   4     1147.31     1302.86    232.14 o
  -5   7   4        2.80       26.06     53.53 o
  -4   7   4     1373.99     1425.37    144.83 o
  -3   7   4    10590.12    11018.95    435.73 o
  -2   7   4     5875.35     5659.25    262.93 o
  -1   7   4     9779.54    10497.53    418.59 o
   0   7   4     2144.16     2058.77    141.92 o
   1   7   4       31.99       92.47     63.95 o
   2   7   4     2939.40     2920.58    212.16 o
   3   7   4     3630.09     3391.89    401.90 o
   4   7   4     3993.70     3502.10    432.93 o
   5   7   4     2421.93     2627.05    380.68 o
   6   7   4      710.04      688.20    257.48 o
   7   7   4      122.40      159.30    182.74 o
  -9   8   4       26.96       21.22    127.31 o
  -8   8   4       72.44       70.31    120.35 o
  -7   8   4     1236.52     1343.45    254.31 o
  -6   8   4     1565.59     1257.20    161.66 o
  -5   8   4      968.43     1025.61    237.69 o
  -4   8   4      232.13      304.54     89.77 o
  -3   8   4     1814.62     1746.97    269.51 o
  -2   8   4     1268.30     1257.11    146.28 o
  -1   8   4     2891.59     2927.50    177.25 o
   0   8   4     4189.78     4745.95    656.41 o
   1   8   4     4033.97     3981.75    571.97 o
   2   8   4     3095.49     3781.75    436.42 o
   3   8   4       46.09       57.01    139.03 o
   4   8   4      311.91      270.46    187.80 o
   5   8   4     1722.60     1833.39    365.16 o
   6   8   4     1700.55     1582.56    368.33 o
  -8   9   4      387.87      455.42    194.14 o
  -7   9   4      208.80      180.84    148.85 o
  -6   9   4      148.36       94.69    123.83 o
  -5   9   4      226.67      352.81    156.13 o
  -4   9   4     1495.23     1372.43    179.25 o
  -3   9   4      450.88      641.61    139.19 o
  -2   9   4     2505.29     2185.49    194.79 o
  -1   9   4      680.58      687.68     97.75 o
   0   9   4       27.65        8.71     48.94 o
   1   9   4      454.44      422.12    111.50 o
   2   9   4     2505.76     1852.08    325.89 o
   3   9   4     3405.93     3301.94    448.45 o
   4   9   4     1474.20     1618.98    350.27 o
   5   9   4      184.80      185.90    202.06 o
   6   9   4       32.02      111.16    222.01 o
  -8  10   4      736.33      826.28    256.85 o
  -7  10   4     1148.70     1463.80    303.08 o
  -6  10   4      918.78      922.87    243.54 o
  -5  10   4      139.96      192.56    128.90 o
  -4  10   4       53.45       28.50     98.18 o
  -3  10   4      286.54      396.20    150.75 o
  -2  10   4     1102.76     1053.35    219.16 o
  -1  10   4     1095.77     1083.83    126.78 o
   0  10   4     2396.43     2335.37    297.70 o
   1  10   4      333.15      308.81     90.54 o
   2  10   4        6.70      -31.67    127.63 o
   3  10   4      208.83      323.04    204.91 o
   4  10   4      762.03      834.51    300.55 o
   5  10   4     1386.61     1074.89    349.64 o
  -7  11   4       56.11      111.80    161.84 o
  -6  11   4      445.86      435.15    193.82 o
  -5  11   4      764.24      675.53    204.91 o
  -4  11   4     1313.71     1313.37    265.08 o
  -3  11   4      523.29      421.21    169.44 o
  -2  11   4      225.87      296.12    151.70 o
  -1  11   4      168.02      167.85    137.45 o
   0  11   4      383.41      397.14    113.54 o
   1  11   4      709.69      549.80    193.51 o
   2  11   4      430.63      632.46    244.81 o
   3  11   4      353.12      393.34    234.36 o
   4  11   4       32.89        5.07    197.62 o
  -5  12   4       13.51      -11.40    130.48 o
  -4  12   4      207.04      209.66    152.97 o
  -3  12   4      534.55      731.27    228.98 o
  -2  12   4      615.72      525.41    194.77 o
  -1  12   4     1030.38     1046.07    249.88 o
   0  12   4      264.21      366.11    174.82 o
   1  12   4       61.99       44.02    107.68 o
   2  12   4       70.87       71.26    136.18 o
  -2  13   4       10.45       79.18    140.93 o
  -1  13   4      120.56      262.55    184.00 o
  -2 -14   5      258.53      305.30    220.11 o
  -1 -14   5      388.42      532.38    231.19 o
   0 -14   5      107.48       48.14    139.98 o
   1 -14   5        1.33       91.21    147.27 o
   2 -14   5      133.03      109.26    171.34 o
   3 -14   5      208.05      145.05    185.27 o
  -4 -13   5      221.35      245.76    169.12 o
  -3 -13   5      138.85      101.95     99.54 o
  -2 -13   5       31.16       10.45    133.02 o
  -1 -13   5      211.80      285.03    174.82 o
   0 -13   5      727.95      938.39    274.58 o
   1 -13   5      428.83      376.24    203.64 o
   2 -13   5      580.77      736.33    263.50 o
   3 -13   5       54.90       77.28    157.08 o
   4 -13   5      104.40      118.76    169.12 o
   5 -13   5      250.55      288.20    210.92 o
  -5 -12   5      123.75      196.04    165.64 o
  -4 -12   5     1540.80     1965.14    332.54 o
  -3 -12   5     1618.58     1922.59    233.58 o
  -2 -12   5     1645.63     1813.93    281.87 o
  -1 -12   5      243.51      314.49    172.60 o
   0 -12   5       39.14       68.72    129.85 o
   1 -12   5      159.46      299.92    169.75 o
   2 -12   5      607.86      910.52    278.06 o
   3 -12   5      788.33      803.79    269.20 o
   4 -12   5      223.62      273.95    190.34 o
   5 -12   5      262.31      456.37    215.67 o
   6 -12   5        2.90       14.89    141.88 o
  -6 -11   5     1436.11     1676.81    244.20 o
  -5 -11   5      436.13      471.25    215.36 o
  -4 -11   5      151.03      319.55    166.59 o
  -3 -11   5      265.08      202.93    102.33 o
  -2 -11   5     1913.58     2214.40    212.79 o
  -1 -11   5     2405.14     2006.97    599.52 o
   0 -11   5     1095.13     1121.76    266.03 o
   1 -11   5      423.48      408.23    191.61 o
   2 -11   5      260.53      293.27    177.35 o
   3 -11   5       10.82       40.22    119.08 o
   4 -11   5       89.67       41.17    108.00 o
   5 -11   5      975.08     1265.54    289.78 o
   6 -11   5      478.22      495.32    214.72 o
   7 -11   5      342.71      647.02    255.26 o
  -7 -10   5      101.98       94.50    127.08 o
  -6 -10   5      823.10      863.60    181.92 o
  -5 -10   5     2155.84     2218.82    339.19 o
  -4 -10   5     3447.63     2991.69    524.93 o
  -3 -10   5     1660.63     1982.52    211.85 o
  -2 -10   5      836.26     1021.93    143.95 o
  -1 -10   5       27.70       44.77     49.77 o
   0 -10   5      312.20      233.29     69.60 o
   1 -10   5     3349.45     3011.84    389.86 o
   2 -10   5     1075.02      824.38    232.46 o
   3 -10   5     2377.47     2379.39    334.44 o
   4 -10   5      374.10      510.21    188.44 o
   5 -10   5       52.43       63.34    114.65 o
   6 -10   5      303.42      297.70    176.72 o
   7 -10   5      162.37      152.33    149.80 o
  -8  -9   5     1156.92     1299.19    236.10 o
  -7  -9   5      866.93     1081.41    197.92 o
  -6  -9   5     1092.00     1435.67    205.47 o
  -5  -9   5       48.75       62.39    124.78 o
  -4  -9   5      713.79      682.42    179.41 o
  -3  -9   5     3650.88     4278.63    618.52 o
  -2  -9   5     4180.09     4788.44    497.54 o
  -1  -9   5     9007.44     9296.17    763.25 o
   0  -9   5     3042.77     2575.68    335.39 o
   1  -9   5      262.30      502.61    177.67 o
   2  -9   5     2469.77     2570.04    328.10 o
   3  -9   5     2476.00     2834.81    349.64 o
   4  -9   5     2548.94     2443.68    336.02 o
   5  -9   5     1296.59     1282.33    279.33 o
   6  -9   5      317.54      359.46    179.57 o
   7  -9   5        5.54       -5.38    105.46 o
   8  -9   5       19.23        7.92    121.30 o
  -9  -8   5        8.64       19.32    160.25 o
  -8  -8   5        8.73      -73.38     86.87 o
  -7  -8   5      726.76      868.26    173.67 o
  -6  -8   5     1895.28     2534.25    240.82 o
  -5  -8   5     2988.37     3899.24    419.95 o
  -4  -8   5     3828.82     4002.13    394.61 o
  -3  -8   5     2529.96     2192.76    448.93 o
  -2  -8   5      647.18      786.28    158.19 o
  -1  -8   5     3176.39     2362.33    183.39 o
   0  -8   5     7298.64     7376.32    632.14 o
   1  -8   5     6830.62     3641.27    219.04 o
   2  -8   5     4653.09     4721.72    452.88 o
   3  -8   5      519.83      816.78    196.04 o
   4  -8   5      806.88      636.89    196.99 o
   5  -8   5      825.54      971.64    239.43 o
   6  -8   5     1353.82     1255.73    279.33 o
   7  -8   5     1940.08     1904.33    351.54 o
   8  -8   5      829.35      890.57    272.36 o
  -9  -7   5      660.07      612.50    228.98 o
  -8  -7   5      997.86     1040.31    188.09 o
  -7  -7   5      211.10      303.77    115.14 o
  -6  -7   5      124.10      128.61     92.53 o
  -5  -7   5      295.24      107.36    103.25 o
  -4  -7   5     2713.59     3384.92    344.89 o
  -3  -7   5     6080.45     6608.10   1126.67 o
  -2  -7   5     6069.82     6227.96    538.08 o
  -1  -7   5     5092.75     4108.01    347.11 o
   0  -7   5      196.24      279.78     63.58 o
   1  -7   5      108.66      204.01     48.17 o
   2  -7   5     8504.55     7680.59    371.37 o
   3  -7   5    10415.33     9107.74    720.18 o
   4  -7   5     9437.83     8580.43    701.18 o
   5  -7   5     1912.35     1906.55    287.88 o
   6  -7   5      232.99      354.71    157.08 o
   7  -7   5      818.68     1026.12    266.35 o
   8  -7   5      945.96      852.88    265.08 o
   9  -7   5     1062.98      958.66    299.60 o
 -10  -6   5      159.06      292.32    195.41 o
  -9  -6   5       60.66       42.44    130.16 o
  -8  -6   5      596.10      694.15    151.93 o
  -7  -6   5     1527.33     1343.99    177.10 o
  -6  -6   5     1658.92     1462.64    172.53 o
  -5  -6   5     1886.27     2119.69    265.40 o
  -4  -6   5      312.16      387.64    127.95 o
  -3  -6   5        1.49       -2.35     39.30 o
  -1  -6   5     3664.95     4102.94    382.42 o
   0  -6   5    13527.28     9248.35    695.16 o
   1  -6   5     8701.56     6198.43    316.67 o
   2  -6   5     3477.82     3183.12    185.51 o
   3  -6   5     1460.67     1635.14    227.08 o
   4  -6   5     2496.43     1884.70    261.60 o
   5  -6   5    12810.36    10969.63    854.78 o
   6  -6   5     5890.85     5335.49    519.71 o
   7  -6   5     1181.54      920.02    239.74 o
   8  -6   5      332.62      327.15    181.47 o
   9  -6   5        3.30        9.82    129.21 o
 -10  -5   5      998.58      920.34    263.81 o
  -9  -5   5      876.51     1046.70    253.05 o
  -8  -5   5      254.40      249.25    145.37 o
  -7  -5   5      320.81      271.40     93.35 o
  -6  -5   5     1602.40     1522.26    339.82 o
  -5  -5   5     1499.09     1287.40    191.29 o
  -4  -5   5     5386.43     6642.84    504.51 o
  -3  -5   5     2431.79     2114.88    166.73 o
  -2  -5   5     6078.19     5866.33    717.01 o
  -1  -5   5     1657.91     1496.61    126.47 o
   0  -5   5      745.52      783.50     83.95 o
   1  -5   5     6092.07     6794.50    379.89 o
   3  -5   5    14556.56    14944.42    668.71 o
   4  -5   5     4387.74     6113.31    517.49 o
   5  -5   5      150.03      260.96    127.95 o
   6  -5   5      892.44      915.27    222.01 o
   7  -5   5     3605.46     4038.59    467.14 o
   8  -5   5     3180.16     4008.51    491.84 o
   9  -5   5     1558.73     2072.19    409.81 o
 -10  -4   5        3.52       32.30    120.35 o
  -9  -4   5      556.69      856.05    228.66 o
  -8  -4   5     2935.53     2924.43    346.16 o
  -7  -4   5     2942.31     2648.34    210.96 o
  -6  -4   5     3175.80     3084.54    479.01 o
  -5  -4   5      432.67      431.35    115.91 o
  -4  -4   5       30.12       73.48     62.71 o
  -3  -4   5     2564.86     2810.15    186.38 o
  -2  -4   5     8590.70     9769.65    682.49 o
  -1  -4   5     9832.12    11059.93    516.09 o
   0  -4   5     4427.77     3526.48    300.87 o
   1  -4   5      434.33      377.18     55.77 o
   2  -4   5      447.35      635.75     71.88 o
   3  -4   5     3371.64     3055.55    297.38 o
   5  -4   5    12322.22    13411.41    975.13 o
   6  -4   5     4761.01     4745.47    477.59 o
   7  -4   5      934.59     1352.64    279.33 o
   8  -4   5      420.21      570.38    214.09 o
   9  -4   5     1048.69     1243.37    325.89 o
 -11  -3   5     1934.91     1913.23    260.26 o
 -10  -3   5     2102.84     2118.74    320.50 o
  -9  -3   5     1365.63     1377.66    253.68 o
  -8  -3   5        4.41        9.18     92.48 o
  -7  -3   5      809.87      875.69    120.67 o
  -6  -3   5     4074.02     3870.16    233.28 o
  -5  -3   5     6569.03     6186.15    475.37 o
  -4  -3   5     8108.40     7369.67    520.98 o
  -3  -3   5     2842.48     3078.73    194.92 o
  -2  -3   5        6.45       17.52     26.39 o
  -1  -3   5       87.18      105.04     38.81 o
   0  -3   5     6793.36     5835.93    286.27 o
   1  -3   5    18702.43    19781.66    861.18 o
   2  -3   5     7718.49     7799.62    377.73 o
   3  -3   5     1836.64     1836.56    157.72 o
   4  -3   5       10.89      101.99     85.83 o
   5  -3   5     1056.03     1296.87    135.26 o
   6  -3   5     4737.72     5057.02    940.92 o
   7  -3   5     4874.19     4266.30    500.39 o
   8  -3   5     3684.37     2898.78    427.23 o
   9  -3   5      638.82      777.19    283.13 o
 -11  -2   5       13.08       51.70    104.25 o
 -10  -2   5     1492.59     1538.25    217.34 o
  -9  -2   5     2158.30     2199.82    293.27 o
  -8  -2   5     5874.91     6022.74    510.52 o
  -7  -2   5     3736.47     3800.12    351.22 o
  -6  -2   5     1130.51     1114.75    111.16 o
  -5  -2   5      134.64      181.15     77.59 o
  -4  -2   5     1697.34     2037.67    211.24 o
  -3  -2   5     9771.02     9561.25    621.69 o
  -2  -2   5     8936.40     9069.25    420.67 o
  -1  -2   5    14874.15    15356.57    951.69 o
   0  -2   5      184.41      290.51     47.99 o
   1  -2   5      247.20      232.08     44.64 o
   2  -2   5     2456.07     2465.28    157.58 o
   3  -2   5     2670.91     2024.86    412.66 o
   4  -2   5     4765.04     5322.95    666.50 o
   5  -2   5     3604.64     3766.62    708.15 o
   6  -2   5     2117.87     2229.94    201.06 o
   7  -2   5      119.26      234.68    166.59 o
   8  -2   5     1948.72     2068.07    403.80 o
   9  -2   5     2955.80     3278.82    539.03 o
 -11  -1   5     1881.51     2194.43    427.55 o
 -10  -1   5     2421.16     2432.44    254.47 o
  -9  -1   5       36.88       60.00     82.01 o
  -8  -1   5     1980.64     1808.70    156.75 o
  -7  -1   5     7677.80     7409.26    551.06 o
  -6  -1   5     9648.96     9956.11    561.83 o
  -5  -1   5    18458.88    20568.23    847.80 o
  -4  -1   5     5085.45     4929.79    357.56 o
  -3  -1   5      619.75      810.76    111.16 o
  -2  -1   5     2449.60     2694.54    148.64 o
  -1  -1   5     9634.37     9683.48   1026.75 o
   0  -1   5    11837.65    12350.57    546.49 o
   1  -1   5      339.78      301.48     52.21 o
   2  -1   5     1853.29     1626.38    124.06 o
   3  -1   5     4898.17     5573.51    303.35 o
   4  -1   5     2209.66     2898.87    204.57 o
   5  -1   5     2544.03     2261.43    194.60 o
   6  -1   5     7010.03     7281.96    705.46 o
   7  -1   5     2469.74     2601.62    244.00 o
   8  -1   5      886.79     1222.79    315.75 o
   9  -1   5       56.16        5.07    152.97 o
 -11   0   5     1186.44     1277.58    330.32 o
 -10   0   5     3352.72     3789.35    481.70 o
  -9   0   5     8830.01     9721.81    550.02 o
  -8   0   5     2872.63     2925.73    177.03 o
  -7   0   5      398.98      441.56     76.60 o
  -6   0   5      469.74      443.70    105.15 o
  -5   0   5    12109.19    13651.73    579.78 o
  -4   0   5    12968.51    14108.16    884.55 o
  -3   0   5    12210.70    12448.63    780.67 o
  -2   0   5    15492.53    17635.91   1079.01 o
  -1   0   5     2148.03     2137.93    118.86 o
   0   0   5     1914.17     2115.67    124.13 o
   1   0   5     4079.97     3690.60    202.43 o
   3   0   5      857.25      865.96    103.00 o
   4   0   5     5344.45     5179.86    713.06 o
   5   0   5       24.87       65.88     62.13 o
   6   0   5      674.24      794.05    138.24 o
   7   0   5      693.76      716.71    148.87 o
   8   0   5     1324.36     1480.91    217.90 o
   9   0   5     1743.00     1319.07    348.06 o
 -11   1   5      247.86      308.79    214.09 o
 -10   1   5        2.47       11.40    117.81 o
  -9   1   5      195.16      229.15     73.16 o
  -8   1   5     4989.47     5035.95    250.85 o
  -7   1   5    18493.30    18823.42    685.76 o
  -6   1   5     6974.89     7667.76    346.90 o
  -5   1   5     8337.62     9084.45    434.62 o
  -4   1   5     4494.54     5183.92    197.51 o
  -3   1   5     4666.45     4538.85    224.21 o
  -2   1   5    23892.01    27987.02   1671.56 o
  -1   1   5     9762.45    11374.38    730.63 o
   0   1   5    22976.04    25192.24   1639.09 o
   1   1   5     3646.87     3606.61    218.05 o
   2   1   5       69.71      102.68     45.23 o
   4   1   5      732.69      582.99    102.70 o
   5   1   5     2931.80     2861.27    348.06 o
   6   1   5     1928.68     2160.35    215.04 o
   7   1   5     1481.45     1590.96    208.91 o
   8   1   5        9.78      -10.55     83.54 o
   9   1   5      122.06       74.59    105.26 o
 -11   2   5     1354.69     1623.10    368.96 o
 -10   2   5     1390.44     1419.14    309.42 o
  -9   2   5     2920.38     2638.81    225.03 o
  -8   2   5     1150.37     1117.41    109.23 o
  -7   2   5       35.10       50.31     44.19 o
  -6   2   5     8942.17     9287.69    439.75 o
  -5   2   5    19900.53    21895.41    756.81 o
  -4   2   5    24145.80    26555.42    895.77 o
  -3   2   5    17991.05    22025.54    746.11 o
  -2   2   5     2858.40     3234.17    267.93 o
  -1   2   5     2703.23     2846.84    248.29 o
   0   2   5    10014.38    11095.36    732.22 o
   1   2   5    21382.02    22117.24    886.89 o
   2   2   5     7600.16     7899.07    351.98 o
   3   2   5     4908.89     4902.24    425.65 o
   4   2   5      433.40      524.14    152.02 o
   5   2   5       95.64      115.43     74.99 o
   6   2   5     1069.21      996.70    156.45 o
   7   2   5     3109.63     2443.83    245.65 o
   8   2   5     1278.81     1377.80    218.32 o
   9   2   5      641.90      754.45    189.97 o
 -11   3   5        1.94      144.10    169.12 o
 -10   3   5      688.65      780.04    251.46 o
  -9   3   5     2613.25     2500.17    286.77 o
  -8   3   5     3762.45     3690.57    264.10 o
  -7   3   5     4908.45     5448.96    437.52 o
  -6   3   5     2558.26     2676.48    148.81 o
  -5   3   5        1.98        7.51     29.75 o
  -4   3   5     4046.39     4592.31    196.54 o
  -3   3   5     5169.92     5988.84    544.10 o
  -2   3   5    15838.35    15911.64    555.93 o
  -1   3   5    21486.85    22311.79   1557.23 o
   0   3   5     6293.43     6256.78    468.09 o
   1   3   5      549.58      662.21     83.45 o
   2   3   5     2132.14     1955.56    126.86 o
   3   3   5     6481.17     6604.20    544.73 o
   4   3   5     9000.08     9417.16    727.47 o
   5   3   5     4392.49     4637.16    458.59 o
   6   3   5      133.06       99.13     87.70 o
   7   3   5      305.93      199.20    103.17 o
   8   3   5      196.85      216.31    119.38 o
   9   3   5      544.06      430.89    166.77 o
 -10   4   5      389.45      356.33    114.91 o
  -9   4   5      162.25      203.91     93.18 o
  -8   4   5      287.81      286.25    109.74 o
  -7   4   5     2274.74     2063.35    240.38 o
  -6   4   5     2923.39     2988.78    161.11 o
  -5   4   5     5666.41     5795.35    370.25 o
  -4   4   5    12189.80    11783.03    527.66 o
  -3   4   5     1009.65     1171.84     81.94 o
  -2   4   5       17.03       58.79     28.52 o
  -1   4   5     8434.81     8566.12    400.73 o
   0   4   5    15002.21    14394.14    957.71 o
   1   4   5    28706.04    28817.39   2444.31 o
   2   4   5     8558.25     8387.33    490.10 o
   3   4   5      627.48      643.22    172.60 o
   4   4   5     1576.13     1690.24    272.36 o
   5   4   5     1004.42      882.65    220.74 o
   6   4   5     2617.92     2517.79    354.71 o
   7   4   5     1424.38     1459.00    248.93 o
   8   4   5      641.54      515.03    161.10 o
 -10   5   5     1274.84     1432.45    269.83 o
  -9   5   5      785.79      710.50    139.38 o
  -7   5   5      636.81      675.92    115.70 o
  -6   5   5      303.52      396.43     90.43 o
  -5   5   5     3782.74     3899.11    243.24 o
  -4   5   5     2412.70     2303.09    133.81 o
  -3   5   5    18603.77    17971.68    760.49 o
  -2   5   5    10503.93     9791.08    749.89 o
  -1   5   5     2026.65     2040.51    120.04 o
   0   5   5      961.31     1131.58    187.17 o
   1   5   5     1132.88      995.18     94.61 o
   2   5   5    13402.78    12880.80    578.15 o
   3   5   5    10305.82    10569.00    815.51 o
   4   5   5     5665.72     5516.01    532.06 o
   5   5   5     2088.44     1924.29    319.55 o
   6   5   5        5.50      -11.08    126.68 o
   7   5   5      584.57      518.76    222.96 o
   8   5   5      708.90      756.14    192.35 o
 -10   6   5      129.90      328.10    175.45 o
  -9   6   5      522.94      460.17    182.42 o
  -8   6   5      461.25      506.41    174.50 o
  -7   6   5     1817.10     1863.00    183.88 o
  -6   6   5     2733.71     2679.98    208.50 o
  -5   6   5     1840.23     1862.09    160.93 o
  -4   6   5       32.25       67.41     42.90 o
  -3   6   5      491.35      496.86     71.32 o
  -2   6   5     3517.79     3472.65    349.64 o
  -1   6   5     5886.27     5563.98    281.31 o
   0   6   5     8418.54     7986.43    400.64 o
   1   6   5     3623.13     3463.26    192.28 o
   2   6   5     1602.67     1429.10    187.49 o
   3   6   5        9.80       28.50    115.28 o
   4   6   5     3402.03     3113.50    392.71 o
   5   6   5     4478.87     4739.77    523.83 o
   6   6   5     3260.53     3256.34    444.97 o
   7   6   5     1351.63     1371.64    337.29 o
 -10   7   5     1098.02     1184.15    268.25 o
  -9   7   5     1531.59     1711.78    307.84 o
  -8   7   5      488.86      478.22    183.69 o
  -7   7   5       19.45       -2.22    103.88 o
  -6   7   5      612.13      590.33    173.55 o
  -5   7   5     1924.25     1967.03    174.98 o
  -4   7   5     2043.66     2119.93    344.10 o
  -3   7   5     1596.81     1688.07    126.95 o
  -2   7   5     2057.00     2192.40    308.79 o
  -1   7   5      233.99      262.80     62.57 o
   0   7   5     1081.37     1268.10    142.91 o
   1   7   5     6218.03     5916.91    489.46 o
   2   7   5     6780.66     7864.04    691.68 o
   3   7   5     2913.77     3223.08    412.66 o
   4   7   5     2022.10     2424.68    361.67 o
   5   7   5        1.68      -59.86    133.97 o
   6   7   5      441.76      483.29    235.31 o
   7   7   5     1421.71     1828.01    400.00 o
  -9   8   5     1240.10     1573.06    307.52 o
  -8   8   5     1689.11     1602.83    286.93 o
  -7   8   5     2894.58     2762.91    344.57 o
  -6   8   5      421.26      371.18    150.75 o
  -5   8   5       46.17       69.04    103.56 o
  -4   8   5      497.54      399.36    145.05 o
  -3   8   5      747.81      694.78     95.03 o
  -2   8   5     2815.31     3173.30    328.29 o
  -1   8   5     2969.88     2771.24    182.98 o
   0   8   5     1482.58     1488.82    198.89 o
   1   8   5       11.78       64.32     62.16 o
   2   8   5       43.35       21.22    127.63 o
   3   8   5     2318.89     2716.68    392.71 o
   4   8   5     1815.35     2112.09    383.53 o
   5   8   5     1721.91     1882.80    379.41 o
   6   8   5      639.50      622.64    279.33 o
  -8   9   5      128.18      178.30    154.87 o
  -7   9   5      196.15      240.38    144.73 o
  -6   9   5     1805.99     2165.93    320.50 o
  -5   9   5     1578.49     1920.80    286.62 o
  -4   9   5     1736.73     1802.36    272.68 o
  -3   9   5      222.18      235.63    126.68 o
  -2   9   5       47.02       59.59     72.06 o
  -1   9   5      472.71      472.11    110.17 o
   0   9   5     1123.18     1122.02    152.62 o
   1   9   5     1815.37     1619.73    181.24 o
   2   9   5     1037.26     1144.56    279.97 o
   3   9   5      383.91      594.45    241.96 o
   4   9   5        1.83      -30.40    153.60 o
   5   9   5      404.27      653.36    284.72 o
  -7  10   5      669.38      588.12    225.18 o
  -6  10   5      291.93      231.19    157.40 o
  -5  10   5        9.29       55.42    118.13 o
  -4  10   5     1406.16     1447.33    263.18 o
  -3  10   5     1799.13     1918.27    289.47 o
  -2  10   5     1373.60     1477.73    250.51 o
  -1  10   5      691.50      703.28    133.37 o
   0  10   5      223.38      269.74    101.98 o
   1  10   5      202.84      185.27    135.23 o
   2  10   5      881.46      781.31    237.84 o
   3  10   5     1066.66     1081.22    321.45 o
   4  10   5      671.69      569.43    278.38 o
  -6  11   5     2876.07     1893.25    337.61 o
  -5  11   5     1173.11      940.61    242.91 o
  -4  11   5      242.55      423.11    165.00 o
  -3  11   5       22.09       66.82    121.93 o
  -2  11   5      169.08      210.92    137.77 o
  -1  11   5     1221.03     1063.49    235.63 o
   0  11   5      768.37      868.77    155.83 o
   1  11   5      681.89      497.54    195.41 o
   2  11   5      146.86      181.47    153.92 o
   3  11   5        1.40        6.65    130.48 o
  -5  12   5     1092.00     1234.82    292.95 o
  -4  12   5      905.24     1174.02    278.06 o
  -3  12   5     1359.47     1418.51    284.72 o
  -2  12   5      343.87      453.20    188.44 o
  -1  12   5       69.77      150.75    134.60 o
   1  12   5      209.10      238.48    154.23 o
  -2 -14   6      204.38      185.90    189.39 o
  -1 -14   6        0.39      -57.96    125.73 o
   0 -14   6      150.70      237.84    203.96 o
   1 -14   6      181.89      158.03    184.95 o
   2 -14   6      204.42      423.11    228.66 o
  -4 -13   6       41.81       56.06    146.32 o
  -3 -13   6      496.59      691.98    162.95 o
  -2 -13   6      985.89     1425.16    349.01 o
  -1 -13   6      608.81      694.53    254.00 o
   0 -13   6      494.79     1034.98    301.82 o
   1 -13   6       50.20       18.69    127.95 o
   2 -13   6       34.03       96.28    144.10 o
   3 -13   6      101.80       86.46    140.62 o
   4 -13   6      252.24      470.62    241.33 o
  -6 -12   6      498.80      864.65    200.06 o
  -5 -12   6      813.72      947.57    276.48 o
  -4 -12   6     1357.83     1605.54    236.93 o
  -3 -12   6      458.62      442.75    130.16 o
  -2 -12   6       85.94      123.35     82.22 o
  -1 -12   6      410.30      386.38    200.79 o
   0 -12   6     1000.91     1125.24    283.13 o
   1 -12   6     2352.87     2848.11    418.36 o
   2 -12   6      853.48      611.24    229.61 o
   3 -12   6      389.74      606.17    237.21 o
   4 -12   6        5.59      -55.74    107.68 o
   5 -12   6       23.43       94.06    142.20 o
   6 -12   6      188.34      197.62    155.18 o
  -7 -11   6      233.33      243.76    233.41 o
  -6 -11   6       36.80      102.67    111.69 o
  -5 -11   6      149.61      284.72    174.82 o
  -4 -11   6      742.92      881.79    244.49 o
  -3 -11   6     2759.06     3376.72    283.56 o
  -2 -11   6     3133.42     3344.38    262.50 o
  -1 -11   6     1609.28     1436.48    158.41 o
   0 -11   6      232.27      237.84    152.33 o
   1 -11   6      237.37      363.26    182.10 o
   2 -11   6      927.82      876.63    265.40 o
   3 -11   6     1619.45     2293.88    385.74 o
   4 -11   6      901.46     1155.96    291.37 o
   5 -11   6      531.34      604.90    215.04 o
   6 -11   6       27.35       38.00    121.30 o
  -7 -10   6      578.36      669.24    174.15 o
  -6 -10   6      726.24     1155.01    290.10 o
  -5 -10   6     1044.47     1390.32    283.45 o
  -4 -10   6      456.39      618.99    160.09 o
  -3 -10   6       30.51       53.13     72.37 o
  -2 -10   6      322.59      300.04     90.89 o
  -1 -10   6     4027.62     3523.70    521.13 o
   0 -10   6     3825.63     2220.09    215.36 o
   1 -10   6     3268.91     3678.19    445.60 o
   2 -10   6     1152.31     1275.68    281.87 o
   3 -10   6      195.11      148.85    117.50 o
   4 -10   6      387.95      258.75    151.07 o
   5 -10   6     1311.71     1322.23    297.70 o
   6 -10   6     1784.27     2263.79    395.56 o
   7 -10   6      223.90      232.78    175.45 o
  -8  -9   6      300.20      272.18    143.56 o
  -7  -9   6        4.36       -5.50     86.47 o
  -6  -9   6      167.37       77.91    134.92 o
  -5  -9   6      830.02      651.77    205.22 o
  -4  -9   6      744.69      914.98    161.17 o
  -3  -9   6     7296.84     7007.68    652.09 o
  -2  -9   6     2740.34     3341.00    508.62 o
  -1  -9   6      867.84      713.53    202.06 o
   0  -9   6      458.01      506.28     89.13 o
   1  -9   6     2238.72     2348.03    325.89 o
   2  -9   6     6961.46     7840.93    681.23 o
   3  -9   6     3042.99     3103.05    367.06 o
   4  -9   6     2451.17     1986.04    301.82 o
   5  -9   6      163.98      252.41    151.07 o
   6  -9   6       39.95       78.86    122.25 o
   7  -9   6     1264.27     1235.77    314.80 o
   8  -9   6      929.20      690.41    267.61 o
  -9  -8   6      157.09       72.84    158.98 o
  -8  -8   6      355.05      425.13    142.79 o
  -7  -8   6      903.49     1121.19    184.46 o
  -6  -8   6      597.33      634.36    204.27 o
  -5  -8   6      490.89      498.81    172.60 o
  -4  -8   6      294.44      249.63     99.13 o
  -3  -8   6      389.17      426.97    104.57 o
  -2  -8   6     4587.24     4345.67    633.09 o
  -1  -8   6     6663.61     6218.14    562.15 o
   0  -8   6     4644.67     3240.43    648.45 o
   1  -8   6      835.44      601.05    108.95 o
   2  -8   6        0.25       54.79     93.11 o
   3  -8   6     1783.71     1139.81    228.66 o
   4  -8   6     2380.31     3380.80    403.80 o
   5  -8   6     2500.81     3051.75    388.91 o
   6  -8   6     2918.40     2615.33    373.71 o
   7  -8   6      946.62     1094.21    286.62 o
   8  -8   6       25.55      106.41    142.52 o
  -9  -7   6      364.86      357.87    188.12 o
  -8  -7   6       30.72       71.55     93.80 o
  -7  -7   6        5.37       -2.31     70.97 o
  -6  -7   6     1645.69     2009.80    288.52 o
  -5  -7   6     2519.03     3525.53    376.88 o
  -4  -7   6     1559.82     1298.01    161.85 o
  -3  -7   6      432.72      485.72    129.85 o
  -2  -7   6      952.38      931.73    121.12 o
  -1  -7   6       31.41       38.94     47.33 o
   0  -7   6     2555.50     2137.97    359.62 o
   1  -7   6     4307.24     3849.68    370.23 o
   2  -7   6     4430.14     2233.56    146.03 o
   3  -7   6     3653.98     4097.18    421.85 o
   4  -7   6      833.23      757.87    204.59 o
   5  -7   6      921.68      939.02    234.36 o
   6  -7   6     2489.28     2776.53    371.49 o
   7  -7   6     2825.27     2961.49    401.58 o
   8  -7   6     2106.49     1479.32    330.95 o
 -10  -6   6      259.11      147.90    172.60 o
  -9  -6   6      918.88     1158.18    278.06 o
  -8  -6   6     2269.37     2464.15    258.43 o
  -7  -6   6     1590.99     1706.67    195.75 o
  -6  -6   6       85.43      128.58    106.10 o
  -5  -6   6       32.22       27.87     79.18 o
  -4  -6   6     1318.91     1386.54    159.34 o
  -3  -6   6     3557.71     2920.07    215.99 o
  -2  -6   6     3503.07     3194.76    214.49 o
  -1  -6   6     1789.83     2016.94    157.20 o
   0  -6   6     8247.34     7477.35    593.82 o
   1  -6   6      146.01      111.19     41.23 o
   2  -6   6     2848.04     2243.21    267.93 o
   3  -6   6     9162.97     8169.03    656.21 o
   4  -6   6     6321.84     4939.30    467.45 o
   5  -6   6     3420.79     2271.71    315.12 o
   6  -6   6      257.25      173.24    128.90 o
   7  -6   6       38.92       46.56    107.36 o
   8  -6   6     1146.75     1576.23    332.54 o
   9  -6   6     1271.90      979.24    306.25 o
 -10  -5   6      721.61      674.58    234.99 o
  -9  -5   6      475.23      581.15    200.79 o
  -8  -5   6      769.99      959.51    173.55 o
  -7  -5   6     1406.63     1500.67    171.70 o
  -6  -5   6     3662.73     3671.85    363.89 o
  -5  -5   6     1661.64     1626.27    221.06 o
  -4  -5   6     2179.90     2107.66    236.26 o
  -3  -5   6       34.43       57.17     46.03 o
  -2  -5   6      191.67      219.66     64.36 o
  -1  -5   6     4132.33     3862.26    402.21 o
   0  -5   6     5917.68     5036.62    272.87 o
   1  -5   6     3764.64     3503.36    206.55 o
   2  -5   6     1951.50     1546.61    133.49 o
   3  -5   6      235.90      217.00     52.32 o
   4  -5   6     1502.05     1357.07    210.61 o
   5  -5   6     2809.20     2483.58    318.92 o
   6  -5   6     3921.04     2809.47    360.72 o
   7  -5   6     4472.60     3201.86    413.30 o
   8  -5   6     1304.46     1488.82    331.27 o
   9  -5   6      119.81       91.84    163.42 o
 -10  -4   6     1642.45     1786.20    320.50 o
  -9  -4   6     2862.81     2698.94    349.96 o
  -8  -4   6     3278.17     2900.40    235.85 o
  -7  -4   6      933.79      852.77    123.22 o
  -6  -4   6       92.86      122.56     92.79 o
  -5  -4   6     2466.32     2670.12    278.38 o
  -4  -4   6     3305.66     3460.93    305.30 o
  -3  -4   6     4572.57     4163.83    251.91 o
  -2  -4   6     6942.15     5865.88    402.21 o
  -1  -4   6      549.68      564.30     76.76 o
   0  -4   6      163.50      165.96     43.69 o
   1  -4   6      584.91      594.39     73.64 o
   2  -4   6     1431.70     1515.31    120.14 o
   3  -4   6     6956.78     5792.85    870.14 o
   4  -4   6     4715.11     4773.01    628.81 o
   5  -4   6     1076.70     1073.62    228.98 o
   6  -4   6       60.51       78.54    106.10 o
   7  -4   6      961.88     1009.33    260.65 o
   8  -4   6     3783.75     3955.30    493.11 o
   9  -4   6     2887.42     2290.08    429.13 o
 -11  -3   6      817.52      822.93    188.18 o
 -10  -3   6      192.66      357.24    173.87 o
  -9  -3   6      325.05      485.82    177.67 o
  -8  -3   6     1866.41     1759.28    250.20 o
  -7  -3   6     7486.00     7467.48    392.41 o
  -6  -3   6     9284.34    10638.99    755.02 o
  -5  -3   6     6521.12     6188.37    469.67 o
  -4  -3   6       75.32      245.44     94.69 o
  -3  -3   6     6328.90     6432.56    331.90 o
  -2  -3   6     3528.57     3630.53    208.08 o
  -1  -3   6     4293.96     4440.69    240.55 o
   0  -3   6     2635.27     2056.55    333.96 o
   1  -3   6     3287.80     2930.77    264.13 o
   2  -3   6      292.88      348.14     62.55 o
   3  -3   6       56.34       87.46     46.24 o
   4  -3   6     3411.53     3765.21    424.06 o
   5  -3   6     4650.66     4810.88    299.61 o
   6  -3   6     6658.19     4806.60    499.12 o
   7  -3   6      225.68      284.40    161.52 o
   8  -3   6       71.76       39.59    128.90 o
   9  -3   6      424.54      300.23    210.61 o
 -11  -2   6     1514.38     1583.88    230.01 o
 -10  -2   6     2377.94     2426.85    256.26 o
  -9  -2   6     2884.34     3070.43    352.17 o
  -8  -2   6     1919.96     1948.04    251.15 o
  -7  -2   6      134.73      148.66     64.60 o
  -6  -2   6     5276.57     5482.18    407.28 o
  -5  -2   6    12590.14    12257.98    822.79 o
  -4  -2   6     8271.82     8620.33    583.68 o
  -3  -2   6    15964.94    15725.24    985.58 o
  -2  -2   6      415.54      469.92     59.68 o
  -1  -2   6       28.85       49.26     30.99 o
   0  -2   6     5140.32     4906.55    252.94 o
   1  -2   6     5590.98     5842.81    537.29 o
   2  -2   6     5460.21     7067.22    518.13 o
   3  -2   6      392.22      369.21     94.54 o
   4  -2   6     1445.53     1539.91    145.42 o
   5  -2   6      174.74      181.94     79.34 o
   6  -2   6      976.57     1001.14    149.65 o
   7  -2   6     1845.97     2035.13    375.29 o
   8  -2   6     1497.81     1421.36    352.81 o
   9  -2   6      945.83      903.55    318.60 o
 -11  -1   6       16.85       79.18    165.00 o
 -10  -1   6      238.62      252.67    116.93 o
  -9  -1   6     2015.00     2007.68    208.65 o
  -8  -1   6     5774.97     5703.18    475.05 o
  -7  -1   6     9031.70     9971.39    711.31 o
  -6  -1   6     4520.79     4623.22    246.57 o
  -5  -1   6     1197.72     1120.49    153.28 o
  -4  -1   6     2676.29     2581.44    232.78 o
  -3  -1   6     9985.68    12030.59    773.39 o
  -2  -1   6    32414.65    34027.23   1431.54 o
  -1  -1   6    19270.94    20214.78    871.81 o
   0  -1   6     4857.89     6004.05    427.23 o
   1  -1   6     1908.02     2039.04    138.50 o
   2  -1   6     4310.40     5017.53    463.18 o
   3  -1   6     7435.78     7824.04    407.29 o
   4  -1   6     4015.70     4368.18    507.67 o
   5  -1   6     1674.97     1785.55    172.13 o
   6  -1   6      890.19      687.66    129.68 o
   7  -1   6      280.11      126.20    202.53 o
   8  -1   6      282.39      217.57    182.74 o
   9  -1   6     1102.92     1331.10    367.38 o
 -11   0   6     1472.02     1428.96    328.74 o
 -10   0   6      993.08     1179.40    293.27 o
  -9   0   6      194.87      172.19     72.02 o
  -8   0   6       63.20       77.46     54.05 o
  -7   0   6     2250.10     2174.90    234.84 o
  -6   0   6     9681.19    10711.92    483.04 o
  -5   0   6    19207.39    19644.44   1216.46 o
  -4   0   6    21466.30    24403.21   1489.14 o
  -3   0   6     3145.11     3180.01    260.01 o
  -2   0   6     1014.75     1314.63    157.72 o
  -1   0   6     3775.33     4249.21    479.49 o
   0   0   6    35871.02    41306.19   1731.41 o
   1   0   6    15410.84    14082.79    641.88 o
   2   0   6     6919.99     6520.10    500.39 o
   3   0   6      774.50      806.21    104.91 o
   4   0   6      387.79      414.33     93.08 o
   5   0   6     1520.33     1580.49    135.72 o
   6   0   6     1876.74     2024.86    297.38 o
   7   0   6     2137.09     1976.71    232.99 o
   8   0   6      642.74      697.01    133.43 o
   9   0   6      144.51      248.93    197.31 o
 -11   1   6      349.35      499.44    217.89 o
 -10   1   6      663.47      920.34    257.16 o
  -9   1   6     2498.29     2473.22    170.35 o
  -8   1   6     1765.32     1726.03    136.61 o
  -7   1   6     2281.19     2134.37    141.21 o
  -6   1   6       46.61       66.22     51.59 o
  -5   1   6      818.28      860.84     62.93 o
  -4   1   6    13544.84    15222.19    674.15 o
  -3   1   6    14539.41    15389.43    673.37 o
  -2   1   6    38109.30    40668.75   2408.84 o
  -1   1   6     4508.93     5021.64    380.04 o
   0   1   6     3241.59     3016.82    315.44 o
   1   1   6     2547.59     2562.31    325.73 o
   2   1   6     4104.10     2848.79    190.12 o
   3   1   6    10844.28     7471.01    485.82 o
   4   1   6     3450.29     3032.60    228.76 o
   5   1   6     3230.18     3288.49    318.44 o
   6   1   6      197.92      197.59     96.32 o
   7   1   6      253.13      263.13    120.29 o
   8   1   6     1134.25     1058.30    201.76 o
   9   1   6      755.41      515.91    247.66 o
 -11   2   6      709.36      844.33    271.73 o
 -10   2   6       30.30       34.83     77.08 o
  -9   2   6      150.41      189.78     91.31 o
  -8   2   6     2002.80     2034.33    145.82 o
  -7   2   6     4785.97     4867.95    363.36 o
  -6   2   6    11239.05    12309.76    465.09 o
  -5   2   6     2443.99     2648.12    142.38 o
  -4   2   6     2369.24     2646.08    161.50 o
  -3   2   6      249.07      336.89     51.78 o
  -2   2   6     2906.74     3262.04    284.72 o
  -1   2   6    36762.00    38084.45   2282.48 o
   0   2   6    13091.85    12322.27    825.64 o
   1   2   6    14153.65    13668.57    906.72 o
   2   2   6     2107.73     1967.81    122.58 o
   3   2   6      173.18      225.26     62.84 o
   4   2   6     2487.29     2166.27    253.05 o
   5   2   6     5424.29     5180.52    346.14 o
   6   2   6     3729.05     3273.98    280.11 o
   7   2   6     1732.53     1884.48    284.72 o
   8   2   6      226.48      305.51    137.48 o
   9   2   6       31.88       80.26    117.55 o
 -10   3   6     1492.99     1495.26    194.47 o
  -9   3   6     1138.01     1147.54    165.70 o
  -8   3   6      382.98      143.29    152.02 o
  -7   3   6      418.43      554.51     84.34 o
  -6   3   6      406.40      448.36     67.93 o
  -5   3   6     8862.45    10131.36    386.49 o
  -4   3   6    12285.48    12486.88    725.18 o
  -3   3   6    10375.88    12143.56    436.78 o
  -2   3   6     1241.28     1149.33     68.82 o
  -1   3   6     3321.50     3298.12    286.46 o
   0   3   6     4787.06     4306.82    656.68 o
   1   3   6    13017.09    11378.07    497.62 o
   2   3   6    10148.17    10419.52    527.31 o
   3   3   6    10698.74     9542.89    734.75 o
   4   3   6     1682.56     1490.72    259.38 o
   5   3   6       35.70      109.24     79.66 o
   6   3   6      876.83      933.43    169.19 o
   7   3   6      914.48      850.65    177.87 o
   8   3   6     1307.41     1153.41    217.52 o
 -10   4   6       32.85       22.49    128.58 o
  -9   4   6      542.42      575.13    177.99 o
  -8   4   6     1492.73     1652.74    172.20 o
  -7   4   6     2824.44     2610.53    205.28 o
  -6   4   6     3071.68     3225.98    183.57 o
  -5   4   6      556.85      586.91     72.92 o
  -4   4   6      217.09      247.39     48.55 o
  -3   4   6     4478.72     4513.43    255.47 o
  -2   4   6     6162.36     6393.39    257.09 o
  -1   4   6     9490.35     9838.98    457.60 o
   1   4   6     4637.14     4637.07    250.15 o
   2   4   6     1921.02     1896.02    217.10 o
   3   4   6     5272.84     4810.08    476.00 o
   4   4   6     6195.05     4725.52    479.80 o
   5   4   6     4500.09     4391.40    473.79 o
   6   4   6     3155.48     2792.86    418.68 o
   7   4   6      388.84      361.05    133.93 o
   8   4   6        4.49      -39.19     98.32 o
 -10   5   6     1966.19     1753.90    299.28 o
  -9   5   6      105.82        8.87    113.70 o
  -8   5   6      114.09      141.88    118.45 o
  -7   5   6     1061.57     1069.11    138.26 o
  -6   5   6     3161.26     2930.37    210.37 o
  -5   5   6     3674.89     4075.42    200.54 o
  -4   5   6     2143.50     2514.30    239.40 o
  -3   5   6     3853.20     3818.82    185.84 o
  -2   5   6       10.06        1.90     29.88 o
  -1   5   6     1121.31     1104.41    117.71 o
   0   5   6     6156.60     6158.60    511.79 o
   1   5   6     8719.26     7682.23    408.55 o
   2   5   6     7629.60     7736.68    356.65 o
   3   5   6     2123.09     2165.30    309.74 o
   4   5   6       12.23       19.00    114.33 o
   5   5   6     1324.86     1530.31    307.20 o
   6   5   6     1817.61     1732.68    334.12 o
   7   5   6     3485.43     3228.48    316.28 o
 -10   6   6     1225.84     1352.32    283.77 o
  -9   6   6     2711.54     3071.70    368.01 o
  -8   6   6     1608.32     1541.71    274.26 o
  -7   6   6      512.18      818.36    202.69 o
  -6   6   6      194.21      166.27    114.65 o
  -5   6   6       43.42       83.61     88.99 o
  -4   6   6     4211.00     4226.29    208.80 o
  -3   6   6     1283.39     1590.49    191.47 o
  -2   6   6     1813.94     1733.10    147.38 o
  -1   6   6     2478.56     2467.17    189.25 o
   0   6   6      232.81       72.19    115.91 o
   1   6   6      906.09      942.34    117.32 o
   2   6   6     2178.52     2560.42    240.54 o
   3   6   6     4646.65     4355.61    482.34 o
   4   6   6     5164.62     5173.66    545.05 o
   5   6   6     2034.14     1676.94    337.61 o
   6   6   6      102.34      -29.14    156.13 o
   7   6   6       92.15      112.75    182.10 o
  -9   7   6      249.90      460.80    194.46 o
  -8   7   6      774.02      685.98    211.56 o
  -7   7   6     2544.92     2489.28    318.60 o
  -6   7   6     2691.91     2432.59    298.33 o
  -5   7   6     1903.97     1858.41    268.56 o
  -4   7   6     1777.13     1665.26    168.18 o
  -3   7   6      264.04      238.21     84.07 o
  -2   7   6     1871.28     1692.90    169.48 o
  -1   7   6      917.30      882.14    126.86 o
   0   7   6     2380.18     2310.98    302.45 o
   1   7   6     1442.91     1324.74    145.45 o
   2   7   6     1618.32     1399.83    269.83 o
   3   7   6        5.58       76.01    138.40 o
   4   7   6      609.10      620.10    241.01 o
   5   7   6     3116.02     3312.08    464.29 o
   6   7   6     1992.68     2155.16    410.45 o
  -9   8   6     3447.72     3181.91    410.13 o
  -8   8   6     1564.00     1802.04    319.55 o
  -7   8   6      351.97      455.10    177.67 o
  -6   8   6      291.56      410.45    165.64 o
  -5   8   6     1998.57     1677.89    262.23 o
  -4   8   6     3594.18     3278.82    345.84 o
  -3   8   6     2952.70     3265.89    244.60 o
  -2   8   6     1641.52     1571.50    173.57 o
  -1   8   6      317.26      368.80     98.75 o
   0   8   6       25.89       14.04     56.38 o
   1   8   6     1515.84     1382.50    157.62 o
   2   8   6     2169.97     2412.64    348.69 o
   3   8   6     2509.62     2475.03    404.75 o
   4   8   6      694.74      652.41    255.90 o
   5   8   6      113.93       72.52    184.00 o
   6   8   6      121.55      100.08    195.72 o
  -8   9   6     1426.72     1380.19    297.38 o
  -7   9   6     2647.12     2336.63    347.74 o
  -5   9   6      814.98      622.00    182.74 o
  -4   9   6        3.07       45.29     93.43 o
  -3   9   6      488.97      474.42    158.03 o
  -2   9   6     1362.49     1384.87    177.44 o
  -1   9   6     3558.03     3360.63    258.11 o
   0   9   6     1144.74     1271.77    163.76 o
   1   9   6      213.79      189.07    144.73 o
   2   9   6       67.58       89.63    135.23 o
   3   9   6      320.68      321.45    184.32 o
   4   9   6      745.10      807.91    299.60 o
   5   9   6      989.97     1117.96    362.94 o
  -7  10   6        8.59      -12.98    140.30 o
  -6  10   6     1363.61     1577.81    299.28 o
  -5  10   6     2906.80     2856.34    361.67 o
  -4  10   6     3673.26     3121.11    371.81 o
  -3  10   6     2122.35     2074.40    305.30 o
  -2  10   6       83.16      145.37    118.45 o
  -1  10   6      101.94       94.94     80.79 o
   0  10   6      720.50      650.69    135.56 o
   1  10   6     1089.49      948.84    247.98 o
   2  10   6     1027.81      907.35    259.06 o
   3  10   6      573.03      393.66    211.56 o
   4  10   6       26.17       19.00    150.43 o
  -6  11   6      767.22      592.23    220.11 o
  -5  11   6        0.01       58.27    125.10 o
  -4  11   6      490.14      464.60    182.42 o
  -3  11   6     2210.02     2368.30    319.24 o
  -2  11   6     1910.93     1738.06    288.83 o
  -1  11   6     1155.71     1991.11    299.60 o
   0  11   6      314.43      304.67    164.05 o
   1  11   6       18.86       78.86    137.77 o
   2  11   6      284.33      130.80    163.74 o
  -4  12   6     1148.18      920.65    258.43 o
  -3  12   6      422.74      403.80    194.14 o
  -2  12   6       31.01      165.95    155.18 o
  -1  12   6      686.88      843.06    241.96 o
  -2 -14   7       21.89      -28.50    143.78 o
  -1 -14   7      477.41      744.57    277.11 o
   0 -14   7      693.78      587.48    240.38 o
   1 -14   7      721.55      907.67    306.88 o
   2 -14   7      506.05      545.68    277.75 o
  -4 -13   7      871.07      949.03    357.08 o
  -3 -13   7      792.31      726.18    160.28 o
  -2 -13   7      830.10     1030.55    297.38 o
  -1 -13   7      270.11      270.15    173.24 o
   0 -13   7       11.65       30.09    120.98 o
   1 -13   7      709.40      957.71    295.48 o
   2 -13   7      632.86      624.22    246.08 o
   3 -13   7      872.70      825.01    295.17 o
   4 -13   7      237.92      416.78    241.96 o
  -6 -12   7     1068.01     1070.40    211.21 o
  -5 -12   7      253.96      292.32    183.69 o
  -4 -12   7       15.47      -19.31     85.95 o
  -3 -12   7      280.94      338.31    117.59 o
  -2 -12   7      570.37      738.98    137.88 o
  -1 -12   7     2179.77     3481.83    457.00 o
   0 -12   7     1422.32     1336.49    310.05 o
   1 -12   7     1142.16     2008.53    390.81 o
   2 -12   7        9.47        3.48    103.88 o
   3 -12   7       68.74      199.21    168.49 o
   4 -12   7      377.01      633.09    250.51 o
   5 -12   7      767.42      691.68    259.06 o
  -7 -11   7       12.37        1.70    114.35 o
  -6 -11   7      224.72      405.06    213.46 o
  -5 -11   7     1149.32     1581.30    307.84 o
  -4 -11   7     1017.18     1316.38    205.14 o
  -3 -11   7     1300.17     1272.74    183.97 o
  -2 -11   7      275.85      319.40    100.21 o
  -1 -11   7       60.78       41.65     61.95 o
   0 -11   7     1346.58     1971.79    356.92 o
   1 -11   7     1998.20     2616.60    394.29 o
   2 -11   7     4004.72     4067.10    510.21 o
   3 -11   7     2184.53     2362.29    395.88 o
   4 -11   7      177.17      119.08    131.43 o
   5 -11   7       19.96      133.97    134.60 o
   6 -11   7      257.88      385.43    212.19 o
  -7 -10   7      270.09      267.10    133.77 o
  -6 -10   7      362.32      580.20    225.81 o
  -5 -10   7       49.77      174.82    142.20 o
  -4 -10   7       38.85       73.82     86.53 o
  -3 -10   7     1075.60     1202.13    170.93 o
  -2 -10   7     2426.95     2145.10    209.18 o
  -1 -10   7     2343.03     2216.87    192.45 o
   0 -10   7     1544.18     1511.62    305.30 o
   1 -10   7       47.11       98.81    125.10 o
   2 -10   7     1209.55     1260.48    277.11 o
   3 -10   7     1850.41     1307.67    283.13 o
   4 -10   7     3809.29     4256.17    488.67 o
   5 -10   7     1351.54     1338.70    310.37 o
   6 -10   7      459.72      698.65    245.76 o
   7 -10   7       37.58       -2.85    123.51 o
  -8  -9   7       36.27       34.97    102.76 o
  -7  -9   7      266.37      451.15    145.49 o
  -6  -9   7      236.79      431.67    184.95 o
  -5  -9   7     1450.56     1478.05    278.06 o
  -4  -9   7     1086.15     1352.69    189.15 o
  -3  -9   7       58.79       80.88     71.15 o
  -2  -9   7      261.14      333.59     95.11 o
  -1  -9   7      605.19      754.39    209.66 o
   0  -9   7     4386.79     3786.89    423.11 o
   1  -9   7     4175.04     3180.01    397.78 o
   2  -9   7     3839.85     3306.38    389.54 o
   3  -9   7      628.72      596.03    196.67 o
   4  -9   7       12.74      -12.03     88.36 o
   5  -9   7     1375.24      909.89    253.68 o
   6  -9   7     1403.17     1805.84    354.07 o
   7  -9   7     1658.22     1386.84    337.61 o
  -9  -8   7     1396.74     1373.17    230.40 o
  -8  -8   7      999.97      956.83    187.00 o
  -7  -8   7      582.24      581.51    146.95 o
  -6  -8   7        4.82      -39.90    107.36 o
  -5  -8   7      661.14      892.15    212.82 o
  -4  -8   7     2269.07     2028.15    242.44 o
  -3  -8   7      740.74      818.40    130.73 o
  -2  -8   7     1615.85     1286.82    201.90 o
  -1  -8   7      677.55      468.75     92.06 o
   0  -8   7        2.86       19.47     42.52 o
   1  -8   7     1027.60      930.59    129.69 o
   2  -8   7     2432.48     2531.09    320.50 o
   3  -8   7     5948.99     6749.57    606.17 o
   4  -8   7     3986.78     4182.06    465.55 o
   5  -8   7     1611.91     2363.24    345.52 o
   6  -8   7       56.28      -36.10     95.64 o
   7  -8   7      980.70      899.12    273.63 o
   8  -8   7     1304.29     1560.39    355.97 o
  -9  -7   7        5.66       -8.61     98.92 o
  -8  -7   7     1167.78     1288.42    232.14 o
  -7  -7   7     1237.25     1679.91    205.96 o
  -6  -7   7     1574.93     1993.64    280.92 o
  -5  -7   7      265.08      310.37    133.97 o
  -4  -7   7      316.60      419.74    105.22 o
  -3  -7   7       57.45       44.77     62.39 o
  -2  -7   7     1411.39     1472.16    146.89 o
  -1  -7   7     3146.99     2903.10    229.93 o
   0  -7   7     5050.55     4516.18    446.87 o
   1  -7   7     2050.53     1633.63    137.62 o
   2  -7   7      632.39      554.88    112.90 o
   3  -7   7       68.98       36.42     81.08 o
   4  -7   7      844.75      621.69    188.75 o
   5  -7   7     5070.88     4652.05    495.01 o
   6  -7   7     2316.50     2053.82    347.11 o
   7  -7   7     1288.44     1206.32    295.17 o
   8  -7   7       20.21      154.55    155.82 o
 -10  -6   7     1328.72     1886.60    356.61 o
  -9  -6   7     1577.89     1657.93    219.51 o
  -8  -6   7     1375.48     1431.13    191.40 o
  -7  -6   7      230.19      253.46     99.16 o
  -6  -6   7      319.76      302.45    128.90 o
  -5  -6   7     1374.03     1450.50    226.44 o
  -4  -6   7     6571.34     7564.36    482.02 o
  -3  -6   7     3292.65     2911.27    211.65 o
  -2  -6   7     2989.06     2351.91    321.14 o
  -1  -6   7      235.06      216.86     66.67 o
   0  -6   7      262.18      299.01     64.31 o
   1  -6   7     5504.39     5604.73    858.74 o
   2  -6   7     5379.36     4541.75    352.65 o
   3  -6   7     3636.79     3828.30    391.76 o
   4  -6   7      239.57      219.79    126.05 o
   5  -6   7      437.07      545.05    181.79 o
   6  -6   7      658.06      709.73    215.99 o
   7  -6   7     1502.50     1586.05    310.05 o
   8  -6   7     2765.62     2508.60    418.36 o
 -10  -5   7       20.27       95.96    145.05 o
  -9  -5   7      669.58      590.65    205.86 o
  -8  -5   7     3253.21     3423.50    267.23 o
  -7  -5   7     5246.37     5097.79    321.21 o
  -6  -5   7     5013.74     5186.32    454.47 o
  -5  -5   7      186.02      182.42     98.18 o
  -4  -5   7      474.25      524.47    100.39 o
  -3  -5   7     5695.52     5148.50    477.75 o
  -2  -5   7     7569.86     7139.16    376.73 o
  -1  -5   7     2817.40     3045.85    317.49 o
   1  -5   7     2280.15     3120.87    357.87 o
   2  -5   7      662.29      679.30    123.67 o
   3  -5   7     1063.61     1267.25    155.50 o
   4  -5   7     2316.92     1834.34    254.63 o
   5  -5   7     1688.61     1809.01    266.03 o
   6  -5   7     1641.95     1758.33    308.47 o
   7  -5   7      130.20      246.71    156.77 o
   8  -5   7      149.87      195.41    173.55 o
   9  -5   7     1579.28     2373.37    452.57 o
 -10  -4   7     2320.39     2154.21    347.42 o
  -9  -4   7      604.13      362.31    163.74 o
  -8  -4   7       45.01       79.46     73.37 o
  -7  -4   7      897.65      826.82    123.59 o
  -6  -4   7     4057.57     4570.02    413.61 o
  -5  -4   7     9887.99     6627.00    507.04 o
  -4  -4   7     6341.68     6416.40    499.12 o
  -3  -4   7     1338.33     1317.54    118.71 o
  -2  -4   7       17.99       53.74     39.80 o
  -1  -4   7       71.85      142.94     51.72 o
   0  -4   7     5452.89     5131.22    404.43 o
   1  -4   7     2927.93     2268.47    370.38 o
   2  -4   7     4255.38     3877.16    231.17 o
   3  -4   7     2813.39     2359.87    366.27 o
   4  -4   7       26.20        9.82     47.56 o
   5  -4   7     1242.44     1480.27    260.96 o
   6  -4   7     1566.03     1521.76    287.57 o
   7  -4   7     1423.03     1829.91    336.02 o
   8  -4   7     1183.18     1425.48    324.30 o
   9  -4   7      218.00      260.33    196.67 o
 -11  -3   7      211.75      182.79    126.07 o
 -10  -3   7     1038.04     1242.74    265.40 o
  -9  -3   7     3387.38     3505.58    389.86 o
  -8  -3   7     5523.21     5337.08    468.56 o
  -7  -3   7     4667.57     4550.86    276.52 o
  -6  -3   7     1404.81     1476.78    199.21 o
  -5  -3   7      599.23      882.02    164.37 o
  -4  -3   7     3472.03     3068.53    270.46 o
  -3  -3   7    17568.89    17510.72    789.37 o
  -2  -3   7    15820.29    15469.10   1612.18 o
  -1  -3   7    13634.62    14087.55    642.29 o
   0  -3   7      555.87      538.94     74.02 o
   1  -3   7       33.63       82.65     42.43 o
   2  -3   7     5052.72     5310.73    291.10 o
   3  -3   7     3122.82     3606.82    227.33 o
   4  -3   7     5501.10     4052.44    638.63 o
   5  -3   7      284.74      412.87    102.88 o
   6  -3   7       85.89       93.11    116.86 o
   7  -3   7      326.57      430.08    196.36 o
   8  -3   7      515.36      323.35    195.72 o
   9  -3   7     1292.38     1553.74    370.54 o
 -11  -2   7      724.57      700.97    171.69 o
 -10  -2   7      468.17      552.73    149.94 o
  -9  -2   7       67.88       35.47     98.49 o
  -8  -2   7      799.99      797.46    183.69 o
  -7  -2   7     9542.49     9187.83    447.34 o
  -6  -2   7     6535.09     6035.40    476.95 o
  -5  -2   7    11870.05    11795.59    793.97 o
  -4  -2   7     2789.80     2997.91    266.66 o
  -3  -2   7      569.84      537.36     75.65 o
  -2  -2   7    12238.90    11965.07   1455.88 o
  -1  -2   7    10899.64    10849.36    932.69 o
   0  -2   7    10604.67     9236.51    439.15 o
   1  -2   7     7466.83     8534.58    416.65 o
   2  -2   7     7042.44     7834.91    551.06 o
   3  -2   7      994.86      929.23    115.54 o
   4  -2   7      881.29      385.08    279.49 o
   5  -2   7      991.85     1092.85    197.31 o
   6  -2   7     2444.26     2283.82    219.84 o
   7  -2   7     1304.35     1519.22    335.39 o
   8  -2   7      297.46      279.02    199.84 o
   9  -2   7        3.63        5.38    166.27 o
 -11  -1   7      742.29     1011.55    292.95 o
 -10  -1   7     1693.97     1597.35    203.83 o
  -9  -1   7     2087.76     1948.43    156.55 o
  -8  -1   7      456.14      436.10    146.63 o
  -7  -1   7     2925.60     2808.18    338.40 o
  -6  -1   7      631.48      780.36    158.98 o
  -5  -1   7     4341.20     4177.63    340.14 o
  -4  -1   7    16878.71    18021.34   1137.91 o
  -3  -1   7    11213.11    10666.23    702.45 o
  -2  -1   7    16849.37    17734.79   1181.93 o
  -1  -1   7     1661.85     1721.33    118.46 o
   0  -1   7      744.05      813.00     81.48 o
   1  -1   7     5162.84     5371.79    286.41 o
   2  -1   7     3054.33     2572.74    369.75 o
   3  -1   7    12543.83    13123.08    639.08 o
   4  -1   7     3796.91     3699.58    423.75 o
   5  -1   7      489.89      500.24    116.31 o
   6  -1   7      100.76       80.19     81.73 o
   7  -1   7      892.46      843.75    240.69 o
   8  -1   7     1352.01     1685.81    383.53 o
   9  -1   7      684.01     1047.97    361.04 o
 -11   0   7       75.13       69.04    129.85 o
 -10   0   7       76.55       89.09     83.84 o
  -9   0   7      731.43      808.05    111.27 o
  -8   0   7     2729.30     2473.68    166.30 o
  -7   0   7      929.26      995.39    191.13 o
  -6   0   7     7825.12     7604.63    351.32 o
  -5   0   7     6864.33     6660.26    485.51 o
  -4   0   7      360.20      456.69    104.51 o
  -3   0   7     9205.95    10078.11    674.89 o
  -2   0   7    17157.90    19885.45   1246.54 o
  -1   0   7    28875.77    31742.62   2407.89 o
   0   0   7    15580.85    15849.17   1357.70 o
   1   0   7     1812.16     1595.53    133.96 o
   2   0   7       26.86       25.89     43.78 o
   3   0   7      671.97      732.37    109.27 o
   4   0   7     4905.73     4429.34    522.08 o
   5   0   7     6993.96     6568.42    915.75 o
   6   0   7      964.19      908.32    157.78 o
   7   0   7      771.24      849.19    166.95 o
   8   0   7        0.52      -32.67     86.55 o
   9   0   7       48.65       71.89    164.05 o
 -11   1   7      850.13     1212.97    304.67 o
 -10   1   7      741.62      692.49    139.75 o
  -9   1   7      516.57      551.94     96.29 o
  -8   1   7       33.49       13.32     44.86 o
  -7   1   7      643.32      722.54     92.88 o
  -6   1   7     3484.87     3861.08    235.97 o
  -5   1   7     6351.95     7070.63    359.77 o
  -4   1   7    11988.28    13357.47    794.77 o
  -3   1   7     3680.80     3819.62    196.69 o
  -2   1   7      186.34      360.72    100.71 o
  -1   1   7     3316.20     3718.72    321.77 o
   0   1   7     4665.38     4633.04    369.91 o
   1   1   7    18739.04    21114.89   1341.87 o
   2   1   7    13189.85    12624.04    730.00 o
   3   1   7     2472.68     2178.44    333.49 o
   4   1   7      170.91      178.42     80.34 o
   5   1   7       20.66        6.19     64.37 o
   6   1   7     2562.55     2709.97    391.76 o
   7   1   7     1173.01     1151.29    262.23 o
   8   1   7     1088.20     1052.76    193.92 o
 -10   2   7      780.61      950.94    163.77 o
  -9   2   7     1129.00     1255.01    165.96 o
  -8   2   7     2124.11     2032.21    145.40 o
  -7   2   7     1875.49     2000.81    139.24 o
  -6   2   7       44.90       63.61     41.86 o
  -5   2   7     1586.07     1659.24    109.86 o
  -4   2   7       91.16      158.21     40.46 o
  -3   2   7    11830.95    14302.93    939.66 o
  -2   2   7    15666.01    15097.85    988.11 o
  -1   2   7    14114.86    13832.94    914.64 o
   0   2   7     3066.85     2702.85    234.36 o
   1   2   7       37.99       92.27     46.16 o
   2   2   7     1871.32     2246.42    142.19 o
   3   2   7    10834.07     9474.34   1455.57 o
   4   2   7    12202.91    11071.39   1884.38 o
   5   2   7     2321.66     2312.39    218.66 o
   6   2   7      700.27      637.04    119.50 o
   7   2   7        0.29       48.82     83.60 o
   8   2   7      649.77      724.12    218.21 o
 -10   3   7     1301.44     1379.87    260.96 o
  -9   3   7       78.62       89.94    116.86 o
  -8   3   7     1324.73     1403.55    164.82 o
  -7   3   7     2533.44     2433.00    152.31 o
  -6   3   7      274.33      295.04     60.95 o
  -5   3   7     6343.18     7298.41    300.44 o
  -4   3   7     2599.03     2666.06    137.10 o
  -3   3   7      101.63      190.37     62.91 o
  -2   3   7     1009.31     1058.86    109.90 o
  -1   3   7    10378.48    10768.24    496.01 o
   0   3   7    14974.69    16656.49    714.93 o
   1   3   7    12097.43    12100.42    949.79 o
   2   3   7     2866.37     3107.68    184.62 o
   3   3   7      312.51      341.72    138.40 o
   4   3   7     1130.11     1014.12    152.03 o
   5   3   7     3247.08     3390.41    280.24 o
   6   3   7     4460.23     4267.07    341.93 o
   7   3   7     2045.82     2030.92    258.57 o
   8   3   7      658.59      658.19    174.34 o
 -10   4   7     1149.70     1104.98    241.33 o
  -9   4   7     2039.81     1934.74    293.58 o
  -8   4   7     1256.62     1246.86    237.21 o
  -7   4   7       31.65       73.48    101.66 o
  -6   4   7      319.69      361.72     87.48 o
  -5   4   7     1436.98     1581.16    110.44 o
  -4   4   7     3129.66     3332.64    165.81 o
  -3   4   7     8249.28     8451.26    426.92 o
  -2   4   7     1945.43     1932.47    152.90 o
  -1   4   7     1990.17     2032.93    159.73 o
   0   4   7      177.10      223.00     63.18 o
   1   4   7     2828.21     2769.51    183.04 o
   2   4   7     5082.09     5146.02    275.51 o
   3   4   7     1698.62     1421.36    249.25 o
   4   4   7     3890.64     3476.91    283.54 o
   5   4   7     1165.99     1081.21    179.37 o
   6   4   7       25.53       56.16     92.60 o
   7   4   7     1062.14     1157.48    213.41 o
 -10   5   7      189.59      206.81    164.69 o
  -9   5   7      141.71       83.93    122.88 o
  -8   5   7     1910.69     1804.57    280.60 o
  -7   5   7     5273.91     5398.83    476.00 o
  -6   5   7     4191.90     4689.73    424.38 o
  -5   5   7      639.60      679.85    111.01 o
  -4   5   7      362.03      328.52     87.60 o
  -3   5   7      136.50      146.90     67.49 o
  -2   5   7     3381.02     3316.86    221.62 o
  -1   5   7     4960.21     4736.07    281.61 o
   0   5   7     3014.89     2780.91    194.19 o
   1   5   7      944.52      959.98    112.07 o
   2   5   7     1027.59      855.41    205.86 o
   3   5   7     1315.19     1430.23    264.45 o
   4   5   7     2508.42     2360.00    244.86 o
   5   5   7     3338.94     2985.87    415.51 o
   6   5   7     2173.47     2044.52    256.42 o
   7   5   7      880.69      955.74    206.83 o
 -10   6   7     2966.93     2781.28    393.34 o
  -9   6   7     2570.77     2863.94    373.39 o
  -8   6   7      275.80      203.32    145.37 o
  -7   6   7       34.45       66.19    111.80 o
  -6   6   7     3717.41     3042.88    326.84 o
  -5   6   7     3846.54     3528.02    366.11 o
  -4   6   7     4685.61     4370.33    278.41 o
  -3   6   7     2081.40     2208.06    186.78 o
  -2   6   7      509.36      605.80    108.82 o
  -1   6   7      301.10      385.62     94.70 o
   0   6   7      500.22      503.70     96.81 o
   1   6   7     3579.26     3844.11    248.94 o
   2   6   7     2792.63     2539.01    331.27 o
   3   6   7     1102.35     1131.26    255.26 o
   4   6   7       33.32       53.48     90.88 o
   5   6   7      466.96      433.88    222.33 o
   6   6   7     1394.25     1541.39    357.56 o
  -9   7   7     1360.14     1754.22    320.82 o
  -8   7   7     3695.45     3802.65    425.33 o
  -7   7   7     3011.59     2743.60    347.74 o
  -6   7   7     1451.42     1388.42    257.16 o
  -5   7   7      306.87      233.09    125.73 o
  -4   7   7      281.09      305.92     95.36 o
  -3   7   7     2410.28     2476.23    210.10 o
  -2   7   7     4538.31     4410.58    538.24 o
  -1   7   7     1588.77     1516.66    202.53 o
   0   7   7     1804.44     1732.05    260.01 o
   1   7   7        5.88       46.56    115.28 o
   2   7   7      612.59      538.71    194.14 o
   3   7   7     1730.25     1425.80    295.17 o
   4   7   7     1257.61     1226.91    290.10 o
   5   7   7      869.48      819.27    191.36 o
   6   7   7      184.06      219.56    135.09 o
  -9   8   7      490.53      490.26    224.54 o
  -8   8   7        2.62       19.64    133.65 o
  -7   8   7     1201.78      906.40    239.74 o
  -6   8   7     4820.91     4413.57    440.85 o
  -5   8   7     3987.11     3929.96    400.95 o
  -4   8   7     3493.38     3000.13    329.05 o
  -3   8   7      444.59      399.84    110.17 o
  -2   8   7      279.97      292.18     98.12 o
  -1   8   7     1333.86     1422.05    169.90 o
   0   8   7     2053.00     2188.42    312.90 o
   1   8   7     1498.16     1503.70    286.62 o
   2   8   7      771.79      600.47    207.76 o
   3   8   7      113.83       74.74    134.60 o
   4   8   7      177.99      227.71    180.84 o
   5   8   7      441.19      252.10    194.14 o
  -8   9   7     2093.19     2170.68    364.84 o
  -7   9   7      637.05      473.15    199.21 o
  -6   9   7      168.24      330.95    158.35 o
  -5   9   7     1127.90     1339.65    263.18 o
  -4   9   7     1869.00     1720.96    276.80 o
  -3   9   7     3912.50     3689.90    376.24 o
  -2   9   7     1752.06     1858.85    204.55 o
  -1   9   7     1136.14     1214.39    171.07 o
   0   9   7        4.21        7.32     56.10 o
   1   9   7      174.77      254.95    168.49 o
   2   9   7      363.32      289.15    177.35 o
   3   9   7      744.38      770.54    257.80 o
   4   9   7     1025.51      941.56    294.53 o
  -7  10   7     1746.15     1817.87    338.87 o
  -6  10   7     2042.74     2328.72    354.71 o
  -5  10   7     2554.76     2575.74    344.89 o
  -4  10   7      307.18      502.61    188.12 o
  -3  10   7       20.62      -14.89    108.31 o
  -2  10   7     1278.71     1828.01    283.77 o
  -1  10   7     1768.49     1965.54    325.89 o
   0  10   7     1113.84      998.25    252.10 o
   1  10   7      873.90     1024.53    266.98 o
   2  10   7      115.04      106.41    153.28 o
   3  10   7        6.64      -26.29    136.50 o
  -5  11   7     1312.37     1136.65    279.33 o
  -4  11   7     2452.39     2453.50    364.21 o
  -3  11   7     2280.46     2102.27    325.89 o
  -2  11   7      740.78      736.65    210.61 o
  -1  11   7       99.72       69.99    125.73 o
   0  11   7      478.84      493.42    193.82 o
   1  11   7      935.19      862.70    250.83 o
  -2 -14   8      853.18     1054.30    334.75 o
  -1 -14   8      889.75     1081.22    330.32 o
   0 -14   8      463.62      668.24    274.26 o
   1 -14   8       86.43      104.83    165.64 o
   2 -14   8       52.44       22.80    180.20 o
  -4 -13   8      656.54      681.85    169.29 o
  -3 -13   8      126.62      210.17    105.27 o
  -2 -13   8        0.74      -28.50    104.20 o
  -1 -13   8      409.36      542.20    234.99 o
   0 -13   8      953.82     1062.85    304.35 o
   2 -13   8      931.64      782.26    288.52 o
   3 -13   8      538.48      692.95    283.13 o
   4 -13   8        7.73      -41.17    155.18 o
  -6 -12   8        1.63      -28.82    148.53 o
  -5 -12   8       99.92      153.92    159.62 o
  -4 -12   8      320.10      381.65    139.85 o
  -3 -12   8     1483.10     1634.66    206.23 o
  -2 -12   8     1081.96     1228.65    169.13 o
  -1 -12   8      990.13     1099.59    298.65 o
   0 -12   8       90.78       45.29    124.78 o
   1 -12   8       49.72       38.95    129.21 o
   2 -12   8      942.07      736.33    267.61 o
   3 -12   8     2050.59     1468.87    360.72 o
   4 -12   8     1777.75     1879.00    397.78 o
   5 -12   8      300.19      458.90    227.71 o
  -7 -11   8      471.22      493.20    169.45 o
  -6 -11   8      639.70      913.69    276.48 o
  -5 -11   8      904.12     1222.79    279.33 o
  -4 -11   8       57.46       65.51     90.27 o
  -3 -11   8       14.28      -23.57     66.03 o
  -2 -11   8      411.84      394.98    106.56 o
  -1 -11   8     1458.85     1728.34    177.03 o
   0 -11   8     2740.52     1701.33    338.87 o
   1 -11   8     1663.79     1762.13    356.29 o
   2 -11   8      500.58      562.15    223.59 o
   3 -11   8       19.28        2.85    116.86 o
   4 -11   8      779.61     1048.92    287.25 o
   5 -11   8     1352.43     1611.07    347.11 o
   6 -11   8     1403.71     1791.59    379.73 o
  -7 -10   8       21.51       45.61    160.88 o
  -6 -10   8      212.94      181.15    163.42 o
  -5 -10   8      641.63      765.15    219.47 o
  -4 -10   8     1819.02     2164.00    238.42 o
  -3 -10   8     1446.05     1599.87    194.64 o
  -2 -10   8      342.38      289.89    102.77 o
  -1 -10   8       53.06       28.47     55.96 o
   0 -10   8      567.84      561.20    211.87 o
   1 -10   8     1132.48      984.00    262.55 o
   2 -10   8     3011.07     2430.69    365.47 o
   3 -10   8     1484.39     1603.78    313.22 o
   4 -10   8     1276.42     1496.42    311.95 o
   5 -10   8       27.59       29.14    123.51 o
   6 -10   8      280.93      353.76    202.06 o
   7 -10   8     1301.10     1560.39    382.26 o
  -8  -9   8      839.58     1086.24    204.71 o
  -7  -9   8     1192.14     1384.94    304.67 o
  -6  -9   8     1454.70     1813.12    323.04 o
  -5  -9   8      830.75      967.21    234.36 o
  -4  -9   8        1.36      -21.78     64.20 o
  -3  -9   8      789.80     1002.92    149.88 o
  -2  -9   8     2392.18     2096.26    238.16 o
  -1  -9   8      666.48      668.56    205.86 o
   0  -9   8     1718.12     1520.97    243.07 o
   1  -9   8      519.82      424.38    167.22 o
   2  -9   8        0.62       -9.82     88.36 o
   3  -9   8     2026.47     2132.04    318.92 o
   4  -9   8     1852.57     2239.41    344.26 o
   5  -9   8     3757.11     2769.57    397.15 o
   6  -9   8     1712.05     1991.74    380.68 o
   7  -9   8      145.82      259.38    187.49 o
  -9  -8   8      629.98      757.34    187.94 o
  -8  -8   8       82.15       32.04     92.58 o
  -7  -8   8       24.53      170.39    141.25 o
  -6  -8   8     1902.29     2101.01    312.90 o
  -5  -8   8     1671.53     2060.15    283.77 o
  -4  -8   8     2873.73     3312.96    267.45 o
  -3  -8   8     1945.30     1863.41    184.24 o
  -2  -8   8      763.25      900.71    132.04 o
  -1  -8   8     1422.36      970.97    120.04 o
   0  -8   8     1011.32     1110.33    124.93 o
   1  -8   8     3901.88     3565.28    229.25 o
   2  -8   8     2323.35     2467.11    313.22 o
   3  -8   8     2117.39     2330.30    326.20 o
   4  -8   8       24.30       80.44    112.75 o
   5  -8   8     1207.39     1536.64    311.00 o
   6  -8   8     2345.73     1903.07    355.02 o
   7  -8   8     2094.56     2047.48    385.43 o
  -9  -7   8     1376.40     1589.78    227.97 o
  -8  -7   8     2913.45     3180.39    280.96 o
  -7  -7   8     1585.36     2386.99    328.42 o
  -6  -7   8      726.20     1026.75    219.79 o
  -5  -7   8      131.27      116.86    109.58 o
  -4  -7   8      468.02      382.16    103.25 o
  -3  -7   8     2522.13     2224.91    188.79 o
  -2  -7   8     3743.46     3624.01    249.28 o
  -1  -7   8     2055.74     1727.95    161.21 o
   0  -7   8      216.02      220.76     87.57 o
   1  -7   8      104.87       85.41     60.49 o
   2  -7   8      157.35      166.56     53.98 o
   3  -7   8     4414.71     4953.86    495.32 o
   4  -7   8     3827.88     3807.40    432.62 o
   5  -7   8     1789.42     1769.42    315.12 o
   6  -7   8      277.43      280.92    161.84 o
   7  -7   8       13.98       16.79    119.71 o
   8  -7   8      952.36     1046.39    315.44 o
 -10  -6   8      843.74      868.40    264.45 o
  -9  -6   8       62.90       46.34     93.19 o
  -8  -6   8      426.53      558.91    134.34 o
  -7  -6   8     1306.67     1305.13    237.84 o
  -6  -6   8     5855.16     6001.52    518.44 o
  -5  -6   8     5295.71     6008.48    510.84 o
  -4  -6   8     3369.79     2970.30    596.67 o
  -3  -6   8      186.47      189.59     72.13 o
  -2  -6   8      150.56      190.57     69.53 o
  -1  -6   8     2105.34     2150.41    308.63 o
   0  -6   8     2980.19     2343.52    171.06 o
   1  -6   8     4722.89     4391.20    263.96 o
   2  -6   8     1060.71     1286.68    354.55 o
   3  -6   8      601.44      600.47    179.25 o
   4  -6   8       49.18       48.14     85.51 o
   5  -6   8     1359.59     1048.29    245.44 o
   6  -6   8     3862.69     3486.58    430.40 o
   7  -6   8     1791.40     1114.48    279.33 o
   8  -6   8      586.79      697.38    250.83 o
 -10  -5   8     1960.25     1969.57    346.16 o
  -9  -5   8     2958.70     2781.36    252.64 o
  -8  -5   8     4145.00     4118.40    457.16 o
  -7  -5   8      670.20      774.97    186.22 o
  -6  -5   8      177.28      111.16    105.15 o
  -5  -5   8     3343.85     3417.86    331.59 o
  -4  -5   8     5315.37     5540.52    491.84 o
  -3  -5   8    13103.12    13304.02   1114.00 o
  -2  -5   8     3966.58     3177.58    565.79 o
  -1  -5   8     3054.94     2764.08    196.91 o
   0  -5   8     2100.83     2533.19    504.82 o
   1  -5   8     1443.00     1164.89    116.06 o
   2  -5   8     4576.09     4505.68    603.95 o
   3  -5   8     1925.41     1849.86    317.49 o
   4  -5   8     2993.99     2618.50    321.14 o
   5  -5   8      572.06      655.57    193.82 o
   6  -5   8      150.39      200.79    135.55 o
   7  -5   8      900.58     1225.32    297.70 o
   8  -5   8     1537.49     1267.13    330.00 o
 -10  -4   8       53.65        0.95    120.66 o
  -9  -4   8      767.38      696.86    138.71 o
  -8  -4   8     3044.98     2774.89    221.63 o
  -7  -4   8     6806.81     6590.58    556.13 o
  -6  -4   8     5182.52     5267.72    445.92 o
  -5  -4   8     6593.41     7114.09    554.86 o
  -4  -4   8       48.93       72.97     51.88 o
  -3  -4   8       37.40       27.36     40.70 o
  -2  -4   8    10265.89     8860.41    449.36 o
  -1  -4   8    14279.14    16459.85    755.97 o
   0  -4   8     8805.96     7000.33    361.96 o
   1  -4   8     1004.79      837.68    157.72 o
   2  -4   8      166.55      135.86     55.93 o
   3  -4   8      268.90      302.55     76.14 o
   4  -4   8     1117.89     1299.78    208.23 o
   5  -4   8     1067.40      836.10    215.99 o
   6  -4   8     2583.04     2862.04    387.96 o
   7  -4   8      867.79      921.60    272.05 o
   8  -4   8      122.11      110.85    147.90 o
 -11  -3   8      595.28      450.07    148.75 o
 -10  -3   8     1628.41     1284.86    267.61 o
  -9  -3   8     1947.61     1704.81    259.70 o
  -8  -3   8      236.17      153.63     80.25 o
  -7  -3   8       20.12      -30.40     72.21 o
  -6  -3   8     2245.72     2361.02    269.20 o
  -5  -3   8    10080.08     9068.15    654.94 o
  -4  -3   8    18305.07    20940.70   1314.00 o
  -3  -3   8    10838.02    10108.31    678.22 o
  -2  -3   8     3698.92     4027.27    236.25 o
  -1  -3   8       36.38       61.14     42.38 o
   0  -3   8     6678.77     7095.13    446.87 o
   1  -3   8    10212.17    10849.60    754.70 o
   2  -3   8    10313.85    11174.54    786.37 o
   3  -3   8     4690.20     4904.90    498.33 o
   4  -3   8     2106.45     2720.24    473.31 o
   5  -3   8       53.05       76.25     71.74 o
   6  -3   8      610.26      512.74    194.14 o
   7  -3   8      562.89      608.07    223.59 o
   8  -3   8     1044.87      588.75    236.58 o
 -11  -2   8       28.71       11.43     92.92 o
 -10  -2   8      571.83      476.57    135.20 o
  -9  -2   8     2233.12     2070.29    278.06 o
  -8  -2   8     2907.55     3020.87    217.79 o
  -7  -2   8     5286.62     5071.86    285.36 o
  -6  -2   8     1885.32     1870.45    241.33 o
  -5  -2   8       79.93       91.53     70.31 o
  -4  -2   8     1153.77      991.28    146.00 o
  -3  -2   8    13267.65    13182.16   1090.41 o
  -2  -2   8    21330.72    20137.18   1125.24 o
  -1  -2   8     9153.68     9431.67    457.82 o
   0  -2   8    10410.46     9029.21    570.06 o
   1  -2   8      520.26      670.30     90.18 o
   2  -2   8     2735.69     3100.59    208.12 o
   3  -2   8     6959.68     7582.51    944.25 o
   4  -2   8     4316.33     4052.07    615.67 o
   5  -2   8     2483.91     2427.84    337.61 o
   6  -2   8      616.08      640.38    136.92 o
   7  -2   8      213.13      240.69    184.32 o
   8  -2   8      107.93      208.07    193.51 o
 -11  -1   8      944.06      848.13    262.86 o
 -10  -1   8      101.65      121.57     87.48 o
  -9  -1   8      297.03      229.83     99.53 o
  -8  -1   8      578.72      466.50    144.73 o
  -7  -1   8     2410.85     2388.14    169.30 o
  -6  -1   8     6425.58     6265.65    480.12 o
  -5  -1   8     5346.21     4947.53    398.73 o
  -4  -1   8     5589.67     6218.46    472.52 o
  -3  -1   8     2856.05     2872.81    266.35 o
  -2  -1   8      236.18      316.37     53.74 o
  -1  -1   8    10300.25     9756.11    461.33 o
   0  -1   8    15789.10    18733.52    833.54 o
   1  -1   8    15284.87    15894.20    727.59 o
   2  -1   8     3481.53     4131.39    346.00 o
   3  -1   8     1039.81     1125.95    141.36 o
   4  -1   8       14.55       24.17     65.70 o
   5  -1   8     1161.49     1255.78    168.36 o
   6  -1   8     1903.97     1838.44    212.69 o
   7  -1   8     1719.59     1941.42    238.36 o
   8  -1   8      831.76      981.78    322.40 o
 -11   0   8      124.67       82.98    143.47 o
 -10   0   8     1013.58     1111.68    133.97 o
  -9   0   8     2641.13     2885.97    194.22 o
  -7   0   8      970.19     1034.91    132.08 o
  -6   0   8        1.07      -33.57     54.79 o
  -5   0   8     1054.65     1249.71    178.94 o
  -4   0   8     9808.94    10003.06    684.71 o
  -3   0   8    11869.35    12867.63    857.00 o
  -2   0   8     6945.33     7359.06    350.37 o
  -1   0   8     8007.24     7458.24    375.61 o
   0   0   8      117.01       62.14     36.58 o
   1   0   8     6183.85     5074.27    411.40 o
   2   0   8     6559.95     5615.86    823.59 o
   3   0   8    12626.24    12494.56    623.54 o
   4   0   8     6261.77     4948.46    525.57 o
   5   0   8     3112.02     2848.37    350.43 o
   6   0   8       85.14      168.98    100.63 o
   7   0   8      289.27      314.57    133.49 o
   8   0   8      843.81      928.57    306.57 o
 -10   1   8       94.90       39.90    123.83 o
  -9   1   8      156.08       97.06     52.81 o
  -8   1   8     1177.97     1302.91    123.51 o
  -7   1   8     6546.71     6230.44    348.11 o
  -6   1   8     5089.23     4884.99    279.39 o
  -5   1   8      986.99      991.79     98.36 o
  -4   1   8      892.48      765.68     73.81 o
  -3   1   8      400.87      366.74    117.81 o
  -2   1   8     7112.44     7828.57    574.50 o
  -1   1   8     8729.31     8858.53    439.90 o
   0   1   8     6951.02     6258.50    342.51 o
   1   1   8    12964.67    10220.35    508.75 o
   2   1   8      370.63      395.58     83.77 o
   3   1   8      781.69      976.25    212.51 o
   4   1   8     7179.51     8214.08    619.79 o
   5   1   8     4431.16     3690.87    286.53 o
   6   1   8     4657.41     3547.95    644.02 o
   7   1   8     1528.32     1519.11    215.93 o
   8   1   8       27.39       30.03     98.77 o
 -10   2   8     2850.34     2680.26    331.27 o
  -9   2   8     1204.39     1278.85    241.64 o
  -8   2   8      547.26      590.41     93.08 o
  -7   2   8       28.35       77.52     48.02 o
  -6   2   8      125.28      185.82     53.87 o
  -5   2   8     3969.48     4305.98    241.88 o
  -4   2   8     1790.22     1910.20    122.25 o
  -3   2   8     5967.13     6392.64    497.86 o
  -2   2   8     5131.98     5906.82    476.32 o
  -1   2   8       15.42        8.23     54.79 o
   0   2   8     6539.30     5959.51    319.54 o
   1   2   8     3485.15     3489.20    289.47 o
   2   2   8    14408.43    12983.23    723.98 o
   3   2   8     5643.50     4857.28    881.86 o
   4   2   8     1318.09     1443.31    176.66 o
   5   2   8        4.79       26.99     75.66 o
   6   2   8      617.02      691.07    154.04 o
   7   2   8     2312.80     2549.78    614.72 o
   8   2   8     1746.46     1928.99    263.84 o
 -10   3   8       54.38      162.15    146.00 o
  -9   3   8     2200.50     2030.70    295.80 o
  -8   3   8     1731.81     1885.33    280.28 o
  -7   3   8     3586.07     3830.30    255.07 o
  -6   3   8     4831.06     5222.86    686.45 o
  -5   3   8      950.62      900.76    144.73 o
  -4   3   8      321.42      354.22     85.69 o
  -3   3   8     3559.78     3754.10    287.57 o
  -2   3   8     4199.48     4239.35    251.18 o
  -1   3   8     5489.92     5465.38    226.35 o
   0   3   8     4473.89     3950.80    235.88 o
   1   3   8       20.54       33.98     36.34 o
   2   3   8     1564.47     1597.78    155.68 o
   3   3   8     1941.11     1614.29    172.21 o
   4   3   8     5061.49     5189.61    345.59 o
   5   3   8     6134.36     5468.61    378.65 o
   6   3   8     1439.05     1266.26    245.60 o
   7   3   8      108.11       82.70    100.06 o
 -10   4   8     2296.61     2008.53    323.35 o
  -9   4   8     2060.90     2003.78    316.39 o
  -8   4   8      307.94      233.41    144.42 o
  -7   4   8     2880.89     2672.97    316.70 o
  -6   4   8     3755.54     3943.76    257.11 o
  -5   4   8     2519.67     2601.10    200.37 o
  -4   4   8     2507.87     2376.81    187.45 o
  -3   4   8      413.24      423.00     92.07 o
  -2   4   8      766.75      744.61    106.21 o
  -1   4   8      939.53      938.71    116.92 o
   0   4   8     2016.10     2059.67    356.13 o
   1   4   8     3591.22     3351.40    212.37 o
   2   4   8     4523.35     4552.60    451.62 o
   3   4   8     1249.43     1067.60    232.14 o
   4   4   8       28.49       42.47     77.92 o
   5   4   8     1431.79     1606.68    561.51 o
   6   4   8     1944.41     1875.19    252.25 o
   7   4   8     2559.59     2594.51    290.05 o
 -10   5   8     1435.56     1520.49    296.12 o
  -9   5   8     4693.13     4954.18    485.51 o
  -8   5   8     3671.96     3709.22    406.01 o
  -7   5   8     3373.75     3685.79    391.76 o
  -6   5   8      208.38      207.28     81.22 o
  -5   5   8      255.66      331.46     91.92 o
  -4   5   8     1510.50     1485.17    152.99 o
  -3   5   8     1008.94     1125.28    139.07 o
  -2   5   8     6559.74     6857.59    370.50 o
  -1   5   8     1701.01     1657.93    159.11 o
   0   5   8      558.39      549.41     97.15 o
   1   5   8      408.01      503.00     93.04 o
   2   5   8     1147.93     1288.35    254.00 o
   3   5   8     4642.63     3572.72    407.28 o
   4   5   8     1883.64     2123.18    339.51 o
   5   5   8     1155.89     1303.00    198.72 o
   6   5   8       44.76      -12.78     82.91 o
   7   5   8      194.02      143.70    125.03 o
 -10   6   8      684.44      752.17    252.10 o
  -9   6   8       63.51       35.79    144.73 o
  -8   6   8     1531.00     1637.04    291.37 o
  -7   6   8     2268.33     2360.70    312.27 o
  -6   6   8     6029.74     6479.10    541.24 o
  -5   6   8     3502.51     3621.67    258.26 o
  -4   6   8     1921.27     1666.26    332.06 o
  -3   6   8        8.74       17.22     60.51 o
  -2   6   8      291.91      201.81     81.73 o
  -1   6   8     5583.82     5304.55    574.66 o
   0   6   8     4854.16     5029.88    305.97 o
   1   6   8     1507.50     1399.51    264.76 o
   2   6   8       97.94      172.29    138.72 o
   3   6   8       20.84      -15.20    108.00 o
   4   6   8      191.87      214.41    156.13 o
   5   6   8     1047.75      995.08    272.36 o
   6   6   8      857.32      852.86    186.99 o
  -9   7   8     2140.62     2199.18    364.52 o
  -8   7   8     2536.11     2531.72    373.71 o
  -7   7   8      197.86       87.09    136.18 o
  -6   7   8      146.91      218.52    135.87 o
  -5   7   8     2387.75     2436.08    299.28 o
  -4   7   8     6139.23     6163.00   1025.48 o
  -3   7   8     3348.88     3621.37    264.35 o
  -2   7   8      575.07      521.97    117.56 o
  -1   7   8      328.95      353.35    102.00 o
   0   7   8       41.68       43.77     64.44 o
   1   7   8      816.93      838.95    228.66 o
   2   7   8     1417.98     1534.11    298.02 o
   3   7   8      988.37      962.46    261.28 o
   4   7   8      274.58      376.56    190.34 o
   5   7   8      237.13      223.28    184.32 o
  -8   8   8     1810.38     1612.97    318.60 o
  -7   8   8     3372.78     3245.25    393.98 o
  -6   8   8     4246.89     4117.77    429.77 o
  -5   8   8      685.85      779.09    206.49 o
  -4   8   8       39.80      -11.40     88.99 o
  -3   8   8     1157.12     1030.57    157.31 o
  -2   8   8     2618.28     2621.39    361.20 o
  -1   8   8     2619.43     2386.15    246.55 o
   0   8   8     2253.90     2319.91    213.13 o
   1   8   8      949.11      845.28    242.59 o
   2   8   8        7.40       20.90    132.07 o
   3   8   8       88.33      138.72    145.05 o
   4   8   8      793.65     1162.93    310.05 o
  -8   9   8      140.29      243.23    185.90 o
  -7   9   8      435.25      401.26    192.56 o
  -6   9   8     1275.90     1404.58    283.13 o
  -5   9   8     3673.20     3275.34    383.53 o
  -4   9   8     3101.19     2878.19    349.64 o
  -3   9   8     2004.08     1974.32    296.12 o
  -2   9   8       83.86       92.92     89.95 o
  -1   9   8      616.52      757.29    153.33 o
   0   9   8     1731.07     1877.10    333.49 o
   1   9   8     1375.39     1441.95    303.40 o
   2   9   8     1772.71     1991.43    366.74 o
   3   9   8      275.77      416.78    212.51 o
  -6  10   8      168.80       99.44    140.93 o
  -5  10   8       18.59       85.19    117.50 o
  -4  10   8      777.85      844.65    223.28 o
  -3  10   8     2365.74     1949.62    304.03 o
  -2  10   8     2006.94     2069.02    306.57 o
  -1  10   8     1461.42     1559.29    203.20 o
   0  10   8      696.85      680.91    235.94 o
   1  10   8        4.63        0.63    124.78 o
   2  10   8      431.29      672.99    244.49 o
  -5  11   8     1120.64     1208.22    293.27 o
  -4  11   8      349.66      404.43    184.95 o
  -3  11   8       54.39       74.43    130.16 o
  -2  11   8      215.87      406.65    172.29 o
   0  11   8     1761.56     1956.91    360.72 o
  -1 -14   9       92.68      246.08    193.82 o
   0 -14   9       76.25       21.22    137.77 o
   1 -14   9      499.86      487.72    253.36 o
  -4 -13   9        4.39       29.57     93.33 o
  -3 -13   9      224.07      243.23    193.19 o
  -2 -13   9      994.42     1178.77    323.67 o
   0 -13   9      686.40      843.38    283.77 o
   1 -13   9      142.59      179.57    179.25 o
   2 -13   9      115.68      206.81    185.90 o
   3 -13   9      349.84      342.36    226.44 o
  -5 -12   9      458.09      482.34    214.09 o
  -4 -12   9      386.26      466.86    144.18 o
  -3 -12   9      502.46      613.52    142.93 o
  -2 -12   9        3.75       -0.95    102.61 o
  -1 -12   9      114.13      121.30    141.57 o
   0 -12   9      817.45      844.33    274.58 o
   1 -12   9     1099.02     1490.40    353.76 o
   2 -12   9     1993.08     2064.27    416.78 o
   3 -12   9      333.40      602.37    254.63 o
   4 -12   9       58.42       39.27    124.46 o
   5 -12   9      270.94      274.58    203.96 o
  -7 -11   9      416.30      532.69    251.46 o
  -6 -11   9       47.60       67.14    140.62 o
  -5 -11   9        0.06      -64.61    116.55 o
  -4 -11   9      190.24      239.44    111.46 o
  -3 -11   9      417.57      349.90    113.23 o
  -2 -11   9     1296.90     1124.31    162.67 o
  -1 -11   9     1321.45     1527.14    319.87 o
   0 -11   9      764.62      851.30    265.40 o
   1 -11   9       36.92       86.46    129.53 o
   2 -11   9      745.89      946.62    283.77 o
   3 -11   9     1967.78     2006.00    382.89 o
   4 -11   9     1957.99     2716.36    415.51 o
   5 -11   9     1352.17     1418.83    335.70 o
  -7 -10   9      397.48      418.36    218.52 o
  -6 -10   9     1307.52     1683.91    324.30 o
  -5 -10   9     1122.32      880.43    231.19 o
  -4 -10   9      663.19      866.05    181.00 o
  -3 -10   9      220.68      188.78     89.79 o
  -2 -10   9      124.33       93.74     73.90 o
  -1 -10   9     1325.12     1117.20    238.95 o
   0 -10   9     2141.06     1881.21    348.37 o
   1 -10   9     1183.47     1098.96    281.87 o
   2 -10   9      628.36      774.97    241.33 o
   3 -10   9      122.80      176.09    142.52 o
   4 -10   9      174.93      342.36    179.57 o
   5 -10   9     1641.79     1883.43    377.51 o
   6 -10   9     2050.88     2525.70    444.97 o
  -8  -9   9     1236.75     1513.76    232.10 o
  -7  -9   9      755.21     1033.40    275.53 o
  -6  -9   9       52.62       54.47    120.35 o
  -5  -9   9      935.87      730.78    159.51 o
  -4  -9   9     1756.47     1642.41    218.84 o
  -3  -9   9      899.04      957.54    148.25 o
  -2  -9   9     1775.23     1841.27    365.32 o
  -1  -9   9      180.35       36.49    109.90 o
   0  -9   9      220.54      164.98     66.11 o
   1  -9   9      286.53      315.44    162.15 o
   2  -9   9      787.71      666.03    212.19 o
   3  -9   9     2652.55     3400.12    419.31 o
   4  -9   9     1335.27     1622.47    320.19 o
   5  -9   9      669.56      594.45    223.28 o
   6  -9   9       13.87       19.95    113.06 o
   7  -9   9      363.15      588.75    249.56 o
  -9  -8   9       22.86      -35.74     95.02 o
  -8  -8   9     1700.40     1850.05    533.01 o
  -7  -8   9     2395.71     2493.08    352.81 o
  -6  -8   9     2956.16     3119.21    364.52 o
  -5  -8   9     1149.16     1218.99    227.71 o
  -4  -8   9      685.23     1065.18    226.13 o
  -3  -8   9      588.56      551.91    116.45 o
  -2  -8   9       80.95      116.51     65.42 o
  -1  -8   9     2607.14     2799.66    219.47 o
   0  -8   9     3241.10     3341.21    400.31 o
   1  -8   9     1971.20     1453.70    327.79 o
   2  -8   9      160.90      144.42    116.23 o
   3  -8   9      249.71      140.30    121.93 o
   4  -8   9     1765.89     2196.65    340.46 o
   5  -8   9     1350.26     1858.41    343.62 o
   6  -8   9     1681.81     1342.82    314.49 o
   7  -8   9     1018.07     1490.09    354.71 o
  -9  -7   9     1126.75     1140.98    197.35 o
  -8  -7   9      196.67      216.49    114.66 o
  -7  -7   9        7.16       79.18    116.55 o
  -6  -7   9      315.51      193.82    127.95 o
  -5  -7   9     6226.01     5397.56    486.77 o
  -4  -7   9     6200.38     5493.11    648.45 o
  -3  -7   9     4591.44     4247.20    445.92 o
  -2  -7   9     1611.47     1674.52    171.90 o
  -1  -7   9        0.58       22.65     45.87 o
   0  -7   9     2014.28     1766.84    239.43 o
   1  -7   9     2663.07     3444.93    658.27 o
   2  -7   9     1755.51     1331.38    263.50 o
   3  -7   9      474.20      567.85    189.39 o
   4  -7   9      238.08      223.28    135.55 o
   5  -7   9        1.47      -25.02     92.48 o
   6  -7   9      369.67      214.09    158.98 o
   7  -7   9      871.31     1047.34    297.07 o
 -10  -6   9      266.73      203.96    165.95 o
  -9  -6   9     1176.54     1324.83    198.07 o
  -8  -6   9     2644.41     2467.90    234.36 o
  -7  -6   9     5354.32     5571.12    510.21 o
  -6  -6   9     2840.67     2672.65    325.89 o
  -5  -6   9      894.27      841.16    173.24 o
  -4  -6   9      391.87      444.67    105.98 o
  -3  -6   9     5169.46     5083.54    318.88 o
  -2  -6   9     9172.77     8688.74    694.53 o
  -1  -6   9     3546.98     2933.46    214.48 o
   0  -6   9     1188.27     1395.71    230.56 o
   1  -6   9      115.43      215.82     65.53 o
   2  -6   9      367.31      314.51     77.61 o
   3  -6   9      363.82      294.53    140.30 o
   4  -6   9     2335.25     2330.93    321.77 o
   5  -6   9     2288.38     1751.05    306.57 o
   6  -6   9     1349.55     1052.09    269.51 o
   7  -6   9       44.57      -29.14    102.93 o
   8  -6   9       16.32        4.75    125.10 o
 -10  -5   9     1010.97     1034.35    273.31 o
  -9  -5   9      543.85      601.40    137.03 o
  -8  -5   9        0.41      -31.51     64.78 o
  -7  -5   9     2953.01     2439.56    306.57 o
  -6  -5   9     6019.64     5270.88    460.49 o
  -5  -5   9     9962.06     8334.98    639.74 o
  -4  -5   9     5906.93     5726.52    348.33 o
  -3  -5   9     4225.98     4012.83    258.59 o
  -2  -5   9      218.16      150.52     63.65 o
  -1  -5   9     1361.28     1288.20    137.03 o
   0  -5   9     6479.89     6520.51    382.10 o
   1  -5   9     6465.90     5857.81    331.78 o
   2  -5   9     7944.74     5924.84    533.33 o
   3  -5   9      492.57      659.69    109.14 o
   4  -5   9       40.90       10.45     76.96 o
   5  -5   9     1168.42     1013.77    231.51 o
   6  -5   9     1945.89     2099.42    326.52 o
   7  -5   9     1465.59     1740.28    345.84 o
   8  -5   9      640.84      417.73    224.23 o
 -10  -4   9     1045.97     1136.65    266.35 o
  -9  -4   9     2528.72     2475.33    461.12 o
  -8  -4   9     1860.46     1934.33    192.85 o
  -7  -4   9     2857.83     2441.46    289.47 o
  -6  -4   9        4.68      -14.57     74.74 o
  -5  -4   9     1050.52     1232.61    203.96 o
  -4  -4   9     5385.07     5180.96    309.75 o
  -3  -4   9     8265.63     7561.62    400.19 o
  -2  -4   9    11035.23    11829.46   1109.41 o
  -1  -4   9     7286.62     7495.76    922.24 o
   0  -4   9       57.53      103.83     51.15 o
   1  -4   9     2887.90     2670.07    198.64 o
   2  -4   9     6450.79     7148.99    386.32 o
   3  -4   9     5440.02     5302.52    321.70 o
   4  -4   9     5244.13     6227.76    368.01 o
   5  -4   9      735.20      500.71    177.99 o
   6  -4   9      139.63       92.79    124.46 o
   7  -4   9        9.85       80.76    134.60 o
   8  -4   9      264.27      392.71    206.81 o
 -10  -3   9       71.88       -1.27    111.80 o
  -9  -3   9        2.46      -20.59     81.71 o
  -8  -3   9     1836.75     2017.94    187.24 o
  -7  -3   9     2275.59     2027.85    256.85 o
  -6  -3   9     4432.22     4549.43    419.00 o
  -5  -3   9     7661.09     7048.54    533.64 o
  -4  -3   9     3961.03     3356.73    310.37 o
  -3  -3   9      760.53      874.31    103.88 o
  -2  -3   9     5763.29     5737.21    314.74 o
  -1  -3   9     7435.10     6485.55    350.20 o
   0  -3   9    19893.20    17878.37   2032.76 o
   2  -3   9      323.48      307.04     80.04 o
   3  -3   9      200.25       52.34     93.74 o
   4  -3   9      788.85     1003.48    138.93 o
   5  -3   9     2864.70     3091.02    248.85 o
   6  -3   9     2956.51     2550.41    354.71 o
   7  -3   9     2324.48     2257.46    388.28 o
   8  -3   9      395.17      389.23    210.61 o
 -11  -2   9     1003.63      908.11    177.69 o
 -10  -2   9     1441.05     1429.28    263.50 o
  -9  -2   9     1369.03     1425.80    253.36 o
  -8  -2   9     1677.04     1585.41    230.56 o
  -7  -2   9      118.19      162.79    110.21 o
  -6  -2   9     1647.09     1280.43    188.44 o
  -5  -2   9     5618.85     5237.31    427.87 o
  -4  -2   9    11666.36    10259.27    723.03 o
  -3  -2   9     7809.21     7366.62    373.56 o
  -2  -2   9     9299.08     8472.89    475.37 o
  -1  -2   9      368.94      422.33     77.84 o
   0  -2   9     2286.10     2671.82    381.31 o
   1  -2   9    16230.17    20815.61   1425.80 o
   2  -2   9    18137.15    14966.33   1284.70 o
   3  -2   9    10392.40    13065.40   1548.52 o
   4  -2   9      709.94      770.38    136.01 o
   5  -2   9     1304.54     1328.84    394.14 o
   6  -2   9      499.66      296.87    224.70 o
   7  -2   9     1218.03      904.82    279.02 o
   8  -2   9     1435.03     1369.42    347.11 o
 -10  -1   9       60.91       58.72     64.43 o
  -9  -1   9      911.42      976.07    152.79 o
  -8  -1   9     1557.20     1470.13    219.16 o
  -7  -1   9     4169.79     4362.26    410.13 o
  -6  -1   9     3752.28     3048.58    301.50 o
  -5  -1   9       54.67       83.93     77.28 o
  -4  -1   9        6.09        6.65     52.89 o
  -3  -1   9     2080.23     2192.85    237.84 o
  -2  -1   9    10133.65    11777.54    813.29 o
  -1  -1   9    23596.88    23991.79   1052.41 o
   0  -1   9     4101.80     3868.93    234.84 o
   1  -1   9     1592.56     1725.52    145.92 o
   2  -1   9       99.41      183.38     66.56 o
   4  -1   9    12478.54    11792.40    948.37 o
   5  -1   9     4339.30     4559.18    721.13 o
   6  -1   9     2112.33     2350.08    320.50 o
   7  -1   9      800.91      791.26    172.07 o
   8  -1   9        3.33      140.93    171.02 o
 -10   0   9     2031.74     1850.83    194.55 o
  -9   0   9     1077.51      861.63    114.46 o
  -8   0   9        4.15       38.29     61.26 o
  -7   0   9      189.48      188.11     69.05 o
  -6   0   9      567.78      627.39    142.20 o
  -5   0   9     7678.04     8024.30    598.88 o
  -4   0   9     6860.52     7255.34    545.05 o
  -3   0   9     4276.62     4689.10    400.31 o
  -2   0   9        6.37        6.13     28.19 o
  -1   0   9      381.47      399.11     59.03 o
   0   0   9     6127.53     5802.61    309.91 o
   1   0   9    20519.00    20819.72   1347.89 o
   2   0   9    11631.81    10878.80   1181.46 o
   3   0   9     5451.46     5467.64    772.44 o
   4   0   9      490.88      472.18    116.40 o
   5   0   9     1819.03     1864.77    199.71 o
   6   0   9     3541.85     3344.72    291.57 o
   7   0   9     2698.37     2889.21    290.57 o
   8   0   9     1787.89     1854.61    421.85 o
 -10   1   9      903.72      794.61    226.13 o
  -9   1   9     2434.15     2272.28    204.31 o
  -8   1   9     4428.60     4595.74    305.29 o
  -7   1   9     2367.55     2275.55    176.96 o
  -6   1   9      443.33      508.54     84.75 o
  -5   1   9      162.40      176.88     50.02 o
  -4   1   9     2001.18     1958.76    133.81 o
  -3   1   9     5687.66     6540.23    528.26 o
  -2   1   9     2462.73     2688.17    281.23 o
  -1   1   9     8258.46     9172.84    438.49 o
   0   1   9      696.17      675.69     84.31 o
   1   1   9        5.37       32.65     48.48 o
   2   1   9     6183.09     6421.52    397.14 o
   3   1   9     8947.01     9541.39    927.46 o
   4   1   9     8269.25     7320.93    439.42 o
   5   1   9     3856.58     4487.35    448.13 o
   6   1   9      626.38      760.11    165.19 o
   7   1   9      203.93      242.85    123.83 o
   8   1   9      586.07      707.43    183.82 o
 -11   2   9     1556.47     1540.13    293.90 o
 -10   2   9     1692.24     1477.73    279.33 o
  -9   2   9       38.74       82.03    132.07 o
  -8   2   9      121.57      157.18     81.61 o
  -7   2   9     3797.90     3375.38    242.03 o
  -6   2   9     6084.24     6664.89    430.87 o
  -5   2   9     4096.58     4267.89    378.78 o
  -4   2   9       67.57      191.92    104.51 o
  -3   2   9      715.72      851.61    172.29 o
  -2   2   9      549.17      731.27    165.95 o
  -1   2   9     1161.49      963.41    183.37 o
   0   2   9     6406.09     5999.76    330.77 o
   1   2   9     3928.85     4971.23    761.67 o
   2   2   9     3003.24     2907.04    265.16 o
   3   2   9        6.24        0.77     61.80 o
   4   2   9     1220.96     1114.60    209.18 o
   5   2   9     2592.69     2562.98    243.86 o
   6   2   9     2586.07     2455.99    515.43 o
   7   2   9     2495.84     2863.49    330.48 o
 -10   3   9     2456.34     2376.22    346.16 o
  -9   3   9     4913.72     4502.56    456.05 o
  -8   3   9     4518.80     4200.11    424.06 o
  -7   3   9     1670.14     1541.28    167.33 o
  -6   3   9       39.46       68.20     69.11 o
  -5   3   9     1130.46     1223.09    144.30 o
  -4   3   9     9434.19     9101.88    465.04 o
  -3   3   9     3600.94     3564.16    238.84 o
  -2   3   9     2221.40     2350.61    184.74 o
  -1   3   9      294.93      283.55     74.91 o
   0   3   9       36.22       80.07     40.00 o
   1   3   9     3311.32     3344.07    347.49 o
   2   3   9     2275.47     2180.40    192.67 o
   3   3   9     4103.71     3444.52    360.25 o
   4   3   9     3489.01     3549.45    283.15 o
   5   3   9      444.62      384.76    123.60 o
   6   3   9       76.41      119.93    101.99 o
   7   3   9     1082.24      994.84    197.31 o
 -10   4   9        0.37      -33.25    134.28 o
  -9   4   9      472.45      585.27    211.56 o
  -8   4   9     5237.58     5021.64    480.75 o
  -7   4   9     4861.72     5196.07    327.29 o
  -6   4   9     6900.70     7777.92    423.81 o
  -5   4   9     3381.58     2937.13    249.09 o
  -4   4   9      474.61      459.22    105.91 o
  -3   4   9     2712.35     2475.90    403.95 o
  -2   4   9     4790.11     4718.34    288.69 o
  -1   4   9     3038.92     3028.54    214.88 o
   0   4   9     1088.44     1248.61    137.26 o
   1   4   9      963.83      995.74    117.52 o
   2   4   9      359.27      361.11     97.06 o
   3   4   9     1074.39      976.79    150.88 o
   4   4   9     1421.65     1521.85    195.53 o
   5   4   9     2929.17     2341.92    246.63 o
   6   4   9     1453.08     1525.57    229.12 o
   7   4   9      422.56      363.24    147.69 o
 -10   5   9     3118.17     2713.83    388.91 o
  -9   5   9     2197.49     2276.46    354.07 o
  -8   5   9      482.23      629.92    215.99 o
  -7   5   9        8.11       31.04    114.01 o
  -6   5   9     1687.54     1845.23    194.46 o
  -5   5   9     4472.51     4750.23    309.62 o
  -4   5   9     6139.23     6232.49    687.72 o
  -3   5   9     2503.38     2433.78    273.00 o
  -2   5   9      953.33      938.10    130.54 o
  -1   5   9      292.62      437.70    101.70 o
   0   5   9      677.27      703.17    115.22 o
   1   5   9     3560.02     3564.17    406.01 o
   2   5   9     2254.15     2284.06    323.99 o
   3   5   9     1636.44     1695.94    306.88 o
   4   5   9      290.53      286.50    107.09 o
   5   5   9       20.97       10.22     80.39 o
   6   5   9      367.82      377.52    136.58 o
  -9   6   9     2447.77     2462.05    372.76 o
  -8   6   9     4298.94     4536.77    475.05 o
  -7   6   9     3762.67     3191.41    379.73 o
  -6   6   9     3045.98     3396.64    374.34 o
  -5   6   9      176.73      192.39     95.07 o
  -4   6   9      891.97      930.30    147.18 o
  -3   6   9     5122.51     4826.49    596.19 o
  -2   6   9     4410.20     4437.56    615.04 o
  -1   6   9     4258.92     3936.89    272.43 o
   0   6   9     1015.04     1031.63    144.00 o
   1   6   9       25.19       92.48    120.03 o
   2   6   9      384.20      482.97    189.70 o
   3   6   9     1084.21     1356.12    297.07 o
   5   6   9      950.70     1050.50    282.50 o
  -9   7   9      110.20      209.97    181.15 o
  -8   7   9       15.69      -13.62    141.88 o
  -7   7   9     1890.19     1998.71    322.72 o
  -6   7   9     4533.13     4075.65    414.56 o
  -5   7   9     4495.26     4280.55    418.05 o
  -4   7   9     2352.83     2568.29    228.34 o
  -3   7   9      804.26      930.86    150.05 o
  -2   7   9     1455.20     1488.06    177.07 o
  -1   7   9     3591.65     3517.44    348.53 o
   0   7   9     2647.47     2650.95    314.49 o
   1   7   9     2865.92     3006.46    399.36 o
   2   7   9     1034.86     1061.27    269.20 o
   3   7   9      229.54      364.21    195.41 o
   4   7   9       11.85      -62.39    131.43 o
   5   7   9      230.82      286.62    195.72 o
  -8   8   9     2274.19     2360.39    373.71 o
  -7   8   9      819.09      854.78    252.73 o
  -6   8   9       26.85       70.62    122.25 o
  -5   8   9      428.29      493.74    182.10 o
  -4   8   9     2490.18     2427.21    310.37 o
  -3   8   9     5285.92     5568.38    368.88 o
  -2   8   9     3509.23     3444.82    272.63 o
  -1   8   9     1463.27     1675.79    202.78 o
   0   8   9      124.34      165.64    154.23 o
   1   8   9      498.40      571.02    216.62 o
   2   8   9     1999.34     2092.77    363.26 o
   3   8   9     1589.81     1411.23    333.49 o
   4   8   9     1020.04     1069.51    314.80 o
  -7   9   9     1023.04     1069.51    274.90 o
  -6   9   9     1933.80     1851.13    323.04 o
  -5   9   9     1648.41     1537.59    285.03 o
  -4   9   9       64.45       19.64    110.85 o
  -3   9   9      210.62      341.41    163.42 o
  -2   9   9     1945.33     2044.04    215.02 o
  -1   9   9     3165.81     3179.44    277.97 o
   0   9   9     4970.53     4881.34    558.98 o
   1   9   9     1435.92     1417.88    318.60 o
   2   9   9      216.12      250.51    186.54 o
   3   9   9       91.49      140.93    175.14 o
  -6  10   9      100.20       77.28    156.13 o
  -5  10   9      983.51      637.52    205.86 o
  -4  10   9     1864.65     2054.77    319.87 o
  -3  10   9     1063.06     1164.20    253.68 o
  -2  10   9      693.23     1060.64    243.54 o
  -1  10   9       41.52       15.52    160.88 o
   0  10   9      655.69      840.53    281.55 o
   1  10   9     1488.17     1834.34    369.91 o
  -3  11   9      793.84      965.63    249.25 o
  -2  11   9     1783.49     2269.18    339.51 o
  -4 -13  10      158.73      146.90    128.90 o
  -3 -13  10      400.00      436.10    232.46 o
  -2 -13  10      264.78      257.48    190.02 o
  -1 -13  10      136.45      236.89    186.54 o
   0 -13  10        8.06       33.89    127.31 o
   1 -13  10      130.62      113.70    168.80 o
   2 -13  10      857.51      937.76    316.07 o
   3 -13  10      859.44      948.52    334.44 o
  -5 -12  10      480.33      438.58    160.33 o
  -4 -12  10        6.45      -37.22     77.24 o
  -3 -12  10      115.29      138.09     89.23 o
  -2 -12  10      428.82      514.96    224.54 o
  -1 -12  10      252.85      426.92    208.39 o
   0 -12  10      973.35      698.33    258.11 o
   1 -12  10      304.48      357.56    206.81 o
   2 -12  10      113.94      219.47    189.39 o
   3 -12  10      160.12      209.34    186.22 o
   4 -12  10      444.80      532.06    234.68 o
  -6 -11  10       49.24       61.76    145.68 o
  -5 -11  10      347.33      523.60    159.87 o
  -4 -11  10      850.55     1043.22    186.00 o
  -3 -11  10      266.31      282.01    105.03 o
  -2 -11  10      421.14      516.77    118.83 o
  -1 -11  10        4.93       20.27    112.75 o
   0 -11  10      245.23      125.10    148.85 o
   1 -11  10      841.49      798.41    260.65 o
   2 -11  10      657.89      663.18    238.79 o
   3 -11  10     1094.73     1667.12    360.41 o
   4 -11  10      343.69      517.81    214.72 o
   5 -11  10        0.79      -44.02    104.20 o
  -7 -10  10      787.43      924.14    276.48 o
  -6 -10  10      783.79     1245.28    284.08 o
  -5 -10  10      103.88      151.60    103.82 o
  -4 -10  10       14.02       14.79     77.62 o
  -3 -10  10      655.95      764.91    142.18 o
  -2 -10  10      926.58      836.11    140.31 o
  -1 -10  10     1554.04     1466.48    162.56 o
   0 -10  10      559.86      516.54    209.97 o
   1 -10  10      198.74      197.31    145.68 o
   2 -10  10       34.59       14.89    100.71 o
   3 -10  10      758.95      982.41    267.93 o
   4 -10  10      932.04     1054.62    284.40 o
   5 -10  10     1275.11     1655.41    365.79 o
   6 -10  10      500.91      740.77    277.43 o
  -8  -9  10        0.56       17.74    152.97 o
  -7  -9  10      343.52      383.53    191.61 o
  -6  -9  10     1286.29     1204.10    257.48 o
  -5  -9  10     1069.01     1234.30    194.15 o
  -4  -9  10     1510.15     1628.63    199.06 o
  -3  -9  10      236.43      251.84     92.54 o
  -2  -9  10       17.35      -15.60     56.13 o
  -1  -9  10      471.22      237.92    231.51 o
   0  -9  10      919.97      836.08    121.01 o
   1  -9  10     2603.96     1651.92    311.00 o
   2  -9  10      887.68      952.01    252.10 o
   3  -9  10      509.40      664.76    214.41 o
   4  -9  10        0.29      -31.99    100.71 o
   5  -9  10      102.47       68.72    125.41 o
   6  -9  10      776.79      734.75    263.81 o
  -9  -8  10      800.40      798.72    183.84 o
  -8  -8  10     1872.25     2318.90    375.29 o
  -7  -8  10      923.59     1157.87    253.68 o
  -6  -8  10      402.54      382.58    155.18 o
  -5  -8  10      270.25      365.22    119.54 o
  -4  -8  10     1751.92     1644.83    191.61 o
  -3  -8  10     4788.17     4489.57    310.74 o
  -2  -8  10     4086.70     3437.16    662.86 o
  -1  -8  10     1058.71     1132.75    148.49 o
   0  -8  10      250.18      306.10     81.96 o
   1  -8  10        7.97       12.27     47.29 o
   2  -8  10     1571.98     1160.40    246.08 o
   3  -8  10     1182.26     1212.65    269.20 o
   4  -8  10      803.32     1095.79    273.00 o
   5  -8  10      592.75      472.52    197.31 o
   6  -8  10      231.59      508.94    227.08 o
   7  -8  10        3.42       50.04    127.00 o
  -9  -7  10        1.32      -29.47     89.24 o
  -8  -7  10       85.47       84.56    125.10 o
  -7  -7  10     2865.12     2501.00    325.89 o
  -6  -7  10     5484.17     5214.19    495.01 o
  -5  -7  10     4454.48     4065.54    393.03 o
  -4  -7  10      519.95      477.62    114.09 o
  -3  -7  10      262.93      209.84     87.43 o
  -2  -7  10     3570.09     3577.35    256.57 o
  -1  -7  10     4807.59     4950.32    311.76 o
   0  -7  10     7416.16     6019.38    985.58 o
   1  -7  10     2844.34     2501.02    427.39 o
   2  -7  10      640.00      483.61    168.49 o
   3  -7  10       50.70       67.77    102.61 o
   4  -7  10      177.07      134.28    126.05 o
   5  -7  10      769.61      883.60    252.10 o
   6  -7  10      776.88      902.60    264.45 o
   7  -7  10      554.22      722.40    262.23 o
 -10  -6  10      657.78      581.78    230.24 o
  -9  -6  10     1476.08     1438.59    200.16 o
  -8  -6  10      916.24      983.68    228.66 o
  -7  -6  10      145.39      160.25    133.33 o
  -6  -6  10      621.04      504.19    157.72 o
  -5  -6  10     3610.29     3990.77    391.76 o
  -4  -6  10     8168.22     7447.33    442.25 o
  -3  -6  10     7138.60     6058.66    359.37 o
  -2  -6  10     2317.86     2306.12    206.49 o
  -1  -6  10     1135.43      917.89    260.80 o
   0  -6  10     1291.84     1366.42    232.93 o
   1  -6  10     1669.69     1458.65    143.39 o
   3  -6  10     4093.75     3986.02    432.30 o
   4  -6  10     2043.95     1710.83    304.98 o
   5  -6  10       68.19       48.14    109.58 o
   6  -6  10       10.12       33.89    111.80 o
   7  -6  10      334.42      246.71    183.05 o
 -10  -5  10       19.77       61.44    136.18 o
  -9  -5  10      462.27      341.85    109.51 o
  -8  -5  10      869.75      855.41    218.84 o
  -7  -5  10     2221.46     2095.62    277.75 o
  -6  -5  10     2526.46     2332.20    288.20 o
  -5  -5  10     1945.44     1382.72    230.24 o
  -4  -5  10       15.15       27.56     52.67 o
  -3  -5  10     2083.58     1847.95    166.76 o
  -2  -5  10    16453.87    14599.30    712.61 o
  -1  -5  10    10668.19    10320.53    610.29 o
   0  -5  10    10090.53    11763.07   1740.44 o
   1  -5  10     4490.90     3495.45    361.36 o
   2  -5  10      147.30      288.03     88.07 o
   3  -5  10     4265.00     5178.43    817.25 o
   4  -5  10     2639.02     2474.40    334.75 o
   5  -5  10     1635.03     1108.46    250.51 o
   6  -5  10      955.18     1353.27    288.20 o
   7  -5  10      210.57      159.30    151.07 o
 -10  -4  10      812.08      783.21    228.34 o
  -9  -4  10      400.90      467.45    168.17 o
  -8  -4  10       21.54      -35.47     95.01 o
  -7  -4  10      184.99      176.09    114.96 o
  -6  -4  10     2161.80     2038.93    274.58 o
  -5  -4  10     5307.82     4937.08    420.58 o
  -4  -4  10     9556.90     8515.48    454.31 o
  -3  -4  10     4870.42     4753.97    290.00 o
  -2  -4  10      979.13     1187.25    171.18 o
  -1  -4  10     4140.14     3966.21    380.99 o
   0  -4  10    10906.17     9743.92    496.56 o
   1  -4  10    12529.14    13392.41    944.09 o
   2  -4  10     5543.24     4293.22    413.93 o
   3  -4  10     3916.72     3052.38    233.22 o
   4  -4  10      161.92      280.67     95.57 o
   5  -4  10      318.31      433.25    175.45 o
   6  -4  10     1852.66     1316.53    298.02 o
   7  -4  10     1352.02     1795.07    363.57 o
   8  -4  10      926.76      717.33    264.13 o
 -10  -3  10      483.17      483.92    187.80 o
  -9  -3  10     1249.71     1322.87    252.10 o
  -8  -3  10     1710.38     1495.47    237.21 o
  -7  -3  10      632.92      760.09    182.42 o
  -6  -3  10      520.38      470.62    137.45 o
  -5  -3  10        0.28      -29.14     57.64 o
  -4  -3  10     3375.88     3345.65    327.15 o
  -3  -3  10     7394.25     6623.11    444.81 o
  -2  -3  10    10840.96    10088.32    890.88 o
  -1  -3  10    10358.67    11295.70   1227.22 o
   0  -3  10     2130.06     2051.19    169.59 o
   1  -3  10        5.68        9.36     48.02 o
   2  -3  10     2113.76     2352.21    446.55 o
   3  -3  10     6609.92     7297.49    455.58 o
   4  -3  10     7721.47    10687.13    838.95 o
   5  -3  10     5596.05     5997.88    390.54 o
   6  -3  10      232.07      245.44    159.93 o
   7  -3  10       93.30       55.74    133.02 o
   8  -3  10      567.95      500.71    240.06 o
 -10  -2  10      714.38      658.11    196.67 o
  -9  -2  10      114.54       93.11    117.50 o
  -8  -2  10       84.98       69.99    102.29 o
  -7  -2  10      713.81      750.27    182.42 o
  -6  -2  10     5350.41     5048.24    428.18 o
  -5  -2  10     1800.68     1314.63    196.36 o
  -4  -2  10     3325.38     3299.73    317.97 o
  -3  -2  10      408.24      362.34     69.07 o
  -2  -2  10     1312.17     1290.96    121.06 o
  -1  -2  10     7906.54     7978.73    416.31 o
   0  -2  10     9061.49    11123.10    547.89 o
   1  -2  10    15787.72    15879.90   1561.66 o
   2  -2  10     5996.02     5622.11    475.05 o
   3  -2  10     1235.59     1518.21    167.86 o
   4  -2  10     2211.07     1859.58    190.43 o
   5  -2  10     4219.31     3955.44    634.04 o
   7  -2  10     2838.75     3401.70    453.83 o
   8  -2  10      710.14      579.57    263.18 o
 -10  -1  10     1930.81     1969.40    215.59 o
  -9  -1  10     2416.19     2039.88    275.85 o
  -8  -1  10     1530.70     1633.87    246.39 o
  -7  -1  10       48.01       50.04     82.34 o
  -6  -1  10      134.23      179.25     99.76 o
  -5  -1  10     3520.28     3823.24    366.43 o
  -4  -1  10     3521.24     3641.45    335.70 o
  -3  -1  10     6186.79     7166.35    554.23 o
  -2  -1  10     3122.41     3629.50    421.06 o
  -1  -1  10     2384.13     2280.31    161.46 o
   0  -1  10      629.39      704.00    139.35 o
   1  -1  10     2615.87     2480.73    249.88 o
   2  -1  10     7119.89     6353.24   1293.26 o
   4  -1  10     6036.40     5847.95    808.70 o
   5  -1  10      765.30      845.13    165.53 o
   6  -1  10       19.32       46.15     91.62 o
   7  -1  10      796.16     1022.32    315.75 o
 -10   0  10      528.83      666.76    144.91 o
  -9   0  10      478.47      495.83    122.30 o
  -8   0  10     1900.06     1869.18    266.98 o
  -7   0  10     5065.09     4942.15    430.40 o
  -6   0  10      190.34      115.28     95.01 o
  -5   0  10     2306.85     2120.96    250.20 o
  -4   0  10       11.78        4.75     69.99 o
  -3   0  10     1652.02     1945.50    249.88 o
  -2   0  10     2148.33     2037.80    129.56 o
  -1   0  10     3597.54     3800.07    274.90 o
   0   0  10    10754.18    10742.77   1084.07 o
   1   0  10     2539.93     2754.61    203.08 o
   2   0  10       76.90       92.59     75.06 o
   3   0  10      475.34      508.22    124.85 o
   4   0  10     1969.37     2324.46    229.08 o
   5   0  10     4663.56     4406.74    341.48 o
   6   0  10     4707.63     4585.17    365.03 o
   7   0  10     1098.70     1344.34    226.02 o
 -10   1  10     3069.95     3059.98    377.51 o
  -9   1  10     3781.34     3579.04    277.03 o
  -8   1  10      641.99      702.46    133.64 o
  -7   1  10      376.13      363.57    130.48 o
  -6   1  10     2532.78     2448.11    293.27 o
  -5   1  10     3202.88     3255.07    325.25 o
  -4   1  10     4335.72     3879.93    374.03 o
  -3   1  10     7977.69     9295.22    710.36 o
  -2   1  10      506.10      675.53    165.95 o
  -1   1  10      681.81      832.61    179.89 o
   0   1  10     1701.13     1690.92    140.48 o
   1   1  10     4821.70     4311.81    279.43 o
   3   1  10     2432.50     2961.76    606.01 o
   4   1  10      438.05      617.06    132.42 o
   5   1  10      110.73      216.85    104.70 o
   6   1  10      981.60     1076.67    317.34 o
   7   1  10     2522.76     2429.20    289.14 o
 -10   2  10      317.58      363.57    190.66 o
  -9   2  10     2072.29     2441.78    351.86 o
  -8   2  10     3767.46     3532.03    278.38 o
  -7   2  10     5479.19     5300.91    331.61 o
  -6   2  10     3216.68     3728.54    363.26 o
  -5   2  10       44.27       76.33     93.43 o
  -4   2  10     3025.45     3058.40    337.29 o
  -3   2  10     3996.38     4348.96    414.88 o
  -2   2  10     9323.81    10473.36    784.79 o
  -1   2  10     6100.68     6499.37    549.48 o
   0   2  10      574.25      777.82    186.22 o
   1   2  10       10.20        2.14     51.54 o
   2   2  10       37.27       76.14     70.12 o
   3   2  10     1636.71     1988.72    199.56 o
   4   2  10     2969.45     2938.02    258.53 o
   5   2  10     2281.93     2065.90    231.20 o
   6   2  10      386.39      463.85    145.21 o
   7   2  10      112.68      173.36    117.88 o
 -10   3  10     2792.87     2891.50    380.68 o
  -9   3  10     1910.97     1819.77    317.65 o
  -8   3  10      142.71      222.75     96.75 o
  -7   3  10     2700.77     2363.40    356.29 o
  -6   3  10     8593.66     8955.23    477.89 o
  -5   3  10     7098.24     7471.80    555.34 o
  -4   3  10     5873.68     5820.52    720.82 o
  -3   3  10      547.12      477.63    106.61 o
  -2   3  10        4.17        4.33     57.40 o
  -1   3  10     2292.11     2162.06    178.21 o
   0   3  10     2832.73     2844.85    204.31 o
   1   3  10     3390.75     2778.92    201.12 o
   2   3  10     2596.87     2979.59    446.23 o
   3   3  10     1014.55      908.54    160.25 o
   4   3  10        8.23       -5.23     71.66 o
   5   3  10      545.51      591.93    146.36 o
   6   3  10     1805.30     1676.45    235.01 o
 -10   4  10     2171.06     2456.03    387.01 o
  -9   4  10     3404.30     3351.35    412.98 o
  -8   4  10     5236.61     5690.83    537.44 o
  -7   4  10     2067.05     2222.16    213.63 o
  -6   4  10       15.10        1.56     67.72 o
  -5   4  10     2307.82     2512.29    216.55 o
  -4   4  10     6596.21     7213.26    410.73 o
  -3   4  10    10911.68     9127.99    794.77 o
  -2   4  10     6369.81     6775.09    454.94 o
  -1   4  10     1653.61     1785.28    170.50 o
   0   4  10     2428.75     2257.81    186.63 o
   1   4  10      601.10      738.55    218.84 o
   2   4  10     3076.49     2904.80    370.54 o
   3   4  10     2164.08     1396.03    270.15 o
   4   4  10      762.61      705.51    151.25 o
   5   4  10      547.92      630.39    167.54 o
   6   4  10       10.03       37.00     93.07 o
  -9   5  10       57.57       79.18    156.77 o
  -8   5  10      823.34      858.90    249.88 o
  -7   5  10     5012.75     5624.64    522.24 o
  -6   5  10     8939.37     9614.33    518.48 o
  -5   5  10     4279.72     4350.38    576.08 o
  -4   5  10     1371.62     1448.21    172.54 o
  -3   5  10      436.01      469.13    113.28 o
  -2   5  10     2327.81     2250.40    195.74 o
  -1   5  10     8370.78     8995.32    471.34 o
   0   5  10     5623.96     5184.62    324.74 o
   1   5  10     1526.50     1720.65    313.54 o
   2   5  10      213.89      193.51    146.63 o
   3   5  10        3.46      -84.88     76.01 o
   4   5  10      786.18      599.83    215.04 o
   5   5  10      428.71      293.27    181.15 o
  -9   6  10     1726.30     1470.13    318.29 o
  -8   6  10      929.18      793.66    247.03 o
  -7   6  10       20.13       35.47    134.28 o
  -6   6  10      265.69      173.55    127.31 o
  -5   6  10     6622.21     7333.65    441.80 o
  -4   6  10     9128.92     8680.11    484.37 o
  -3   6  10     9824.89    10021.26    538.70 o
  -2   6  10     4089.38     4284.32    296.98 o
  -1   6  10        6.71       -6.46     61.70 o
   0   6  10     1812.62     1925.57    333.96 o
   1   6  10     1290.05     1361.51    297.07 o
   2   6  10     2898.97     3171.46    417.10 o
   3   6  10     1479.90     1433.40    309.42 o
   4   6  10      798.42      838.00    260.96 o
   5   6  10       38.65       23.75    150.12 o
  -8   7  10     1774.49     1465.07    315.12 o
  -7   7  10     2665.84     2190.95    342.36 o
  -6   7  10     1479.00     1525.24    279.33 o
  -5   7  10     1010.05     1335.85    254.31 o
  -4   7  10      119.46      121.77     87.89 o
  -3   7  10     2805.35     2874.99    247.08 o
  -2   7  10     5514.64     5554.54    357.99 o
  -1   7  10     6393.23     6799.34    536.65 o
   0   7  10     3882.85     4466.14    525.73 o
   1   7  10      417.89      703.08    237.53 o
   2   7  10       36.30       64.29    145.05 o
   3   7  10      813.90      854.15    271.73 o
   4   7  10     1935.14     1615.50    357.24 o
  -8   8  10       33.42       43.39    151.70 o
  -7   8  10      284.51      274.90    183.37 o
  -6   8  10     1308.54     1373.22    285.35 o
  -5   8  10     2627.08     2794.90    352.17 o
  -4   8  10     2277.00     2373.69    317.02 o
  -3   8  10     2239.81     2319.15    230.12 o
  -2   8  10       97.31      127.48     92.00 o
  -1   8  10      300.76      326.22    119.01 o
   0   8  10     2256.45     2577.64    425.02 o
   1   8  10     3450.56     3371.30    461.12 o
   2   8  10     2888.70     3453.01    468.40 o
   3   8  10      662.15      791.76    277.11 o
  -6   9  10       49.86       26.92    126.36 o
  -5   9  10       23.28        0.00    106.73 o
  -4   9  10     1354.18     1531.57    282.82 o
  -3   9  10     1597.43     1614.23    282.82 o
  -2   9  10     3036.30     3334.76    284.39 o
  -1   9  10     1651.87     1725.40    354.71 o
   0   9  10      448.72      593.18    247.66 o
   1   9  10      146.79      100.08    171.65 o
   2   9  10      932.14     1184.47    326.84 o
  -5  10  10      309.04      148.22    155.50 o
  -4  10  10      394.09      437.37    177.35 o
  -3  10  10        0.47       -2.22    109.90 o
  -2  10  10      222.25      294.22    158.35 o
  -1  10  10     1372.96     1506.87    341.41 o
   0  10  10     1909.65     2108.61    413.30 o
  -3 -13  11      197.01      228.98    198.57 o
  -2 -13  11       14.21       63.66    161.20 o
  -1 -13  11       85.92      102.29    162.15 o
   0 -13  11      283.77      222.96    199.84 o
   1 -13  11      266.15      333.17    220.74 o
   2 -13  11      522.28      653.99    286.62 o
  -5 -12  11        9.68       45.31    105.96 o
  -4 -12  11      203.80      176.17    109.99 o
  -3 -12  11      363.74      505.32    136.73 o
  -2 -12  11      714.26      949.16    289.78 o
  -1 -12  11      266.09      274.58    192.56 o
   0 -12  11      173.16      196.99    179.89 o
   1 -12  11        7.28       25.65    138.40 o
   2 -12  11       61.45      213.77    188.44 o
   3 -12  11      362.02      265.71    197.94 o
   4 -12  11      585.10      698.65    272.05 o
  -6 -11  11      929.89     1375.44    313.22 o
  -5 -11  11      627.40      637.42    168.38 o
  -4 -11  11      768.83     1160.78    194.17 o
  -3 -11  11        3.56       41.74     74.33 o
  -2 -11  11       99.77       89.23     79.09 o
  -1 -11  11      509.50      496.27    209.97 o
   0 -11  11      417.89      519.08    226.13 o
   1 -11  11      751.62      476.00    217.26 o
   2 -11  11      240.98      298.65    188.44 o
   3 -11  11       89.54      252.10    180.20 o
   4 -11  11        9.92       57.96    139.03 o
   5 -11  11      136.55      313.54    203.01 o
  -7 -10  11      280.10      394.29    210.29 o
  -6 -10  11        1.75      -76.33    110.53 o
  -5 -10  11      747.72      886.69    186.19 o
  -4 -10  11     1868.49     2128.73    234.18 o
  -3 -10  11     2912.52     3003.22    494.06 o
  -2 -10  11     1103.31     1064.13    198.10 o
  -1 -10  11       88.92      119.66     66.11 o
   0 -10  11        5.58       56.37    117.18 o
   1 -10  11      424.12      511.79    216.94 o
   2 -10  11      335.13      482.65    208.39 o
   3 -10  11      712.41      945.99    268.56 o
   4 -10  11      311.69      453.52    209.66 o
   5 -10  11      160.11      211.56    188.12 o
  -8  -9  11     1056.52     1553.74    333.49 o
  -7  -9  11     1640.57     1840.68    323.99 o
  -6  -9  11     1879.77     2630.22    351.22 o
  -5  -9  11     1260.64     1599.06    217.85 o
  -4  -9  11      105.01      132.31     89.74 o
  -3  -9  11      671.72      817.74    145.08 o
  -2  -9  11     2671.88     3098.07    248.53 o
  -1  -9  11     4493.20     2949.39    587.33 o
   0  -9  11     1296.39     1051.96    145.20 o
   1  -9  11      671.90      735.70    233.73 o
   2  -9  11        9.02       -0.32     95.01 o
   3  -9  11       96.29      162.15    133.65 o
   4  -9  11      567.20      607.44    234.68 o
   5  -9  11      379.43      514.01    225.49 o
   6  -9  11      384.93      412.03    220.43 o
  -9  -8  11      391.66      550.97    160.67 o
  -8  -8  11      151.52      216.94    149.48 o
  -7  -8  11        4.18      -26.29     96.59 o
  -6  -8  11      891.09      991.28    230.88 o
  -5  -8  11     2539.44     3515.16    347.90 o
  -4  -8  11     2901.11     2322.04    390.02 o
  -3  -8  11     4188.14     3660.19    412.19 o
  -2  -8  11     1009.63     1118.95    158.96 o
  -1  -8  11        5.93       37.77     59.38 o
   0  -8  11     3310.89     3645.07    379.25 o
   1  -8  11     2428.15     2664.31    210.17 o
   2  -8  11     3534.24     2613.11    357.87 o
   3  -8  11      759.74      967.21    256.21 o
   4  -8  11      225.80      281.23    171.34 o
   5  -8  11       58.71       28.82    111.80 o
   6  -8  11       71.96       93.74    136.50 o
  -9  -7  11      598.44      654.78    164.83 o
  -8  -7  11     1617.06     1773.54    306.57 o
  -7  -7  11     1977.29     1964.19    314.49 o
  -6  -7  11      504.80      536.49    180.52 o
  -5  -7  11      116.54       99.59     79.75 o
  -4  -7  11     1161.40     1265.75    174.19 o
  -3  -7  11     2265.42     2117.97    201.55 o
  -2  -7  11     8772.23     8586.66    907.99 o
  -1  -7  11     7979.34     6702.21    402.82 o
   0  -7  11     2905.94     2862.99    360.09 o
   1  -7  11       60.13      100.27     67.62 o
   2  -7  11      358.79      608.39    190.34 o
   3  -7  11     1728.69     1529.67    301.18 o
   4  -7  11     2761.33     3302.26    421.85 o
   5  -7  11     1180.62     1104.03    282.82 o
   6  -7  11      489.77      439.58    209.02 o
   7  -7  11        6.91       66.19    129.53 o
  -9  -6  11      123.32       74.94     95.69 o
  -8  -6  11      604.29      763.89    219.16 o
  -7  -6  11      942.50     1192.70    237.53 o
  -6  -6  11     1270.01     1326.03    235.63 o
  -5  -6  11     3528.31     2972.89    346.79 o
  -4  -6  11     1910.96     1856.50    187.32 o
  -3  -6  11      293.70      410.45    100.89 o
  -2  -6  11     1004.25      897.80    130.26 o
  -1  -6  11     2841.11     2926.39    301.50 o
   0  -6  11     6877.87     7775.70    905.77 o
   1  -6  11     7942.02     8085.23    562.62 o
   2  -6  11     4318.02     4849.45    354.71 o
   3  -6  11      221.60      204.59    127.31 o
   4  -6  11       27.61       63.97    116.55 o
   5  -6  11      917.89      879.17    253.68 o
   6  -6  11     1901.44     1679.47    341.72 o
   7  -6  11      766.81     1036.88    305.93 o
 -10  -5  11      692.44      742.67    228.66 o
  -9  -5  11      495.49      285.03    157.72 o
  -8  -5  11      426.85      491.21    181.79 o
  -7  -5  11      973.97      865.87    200.79 o
  -6  -5  11      129.45      108.31    112.11 o
  -5  -5  11      887.56      753.75    170.07 o
  -4  -5  11     3092.92     2977.36    446.71 o
  -3  -5  11     5214.76     4589.12    432.93 o
  -2  -5  11     7714.12     7500.42   1111.63 o
  -1  -5  11     2485.63     2557.94    206.74 o
   0  -5  11      496.17      547.16    103.23 o
   1  -5  11     1904.64     1781.97    325.89 o
   2  -5  11     5257.91     4582.49    439.74 o
   3  -5  11     6801.74     9334.34    796.35 o
   4  -5  11     3075.88     3337.41    401.26 o
   5  -5  11      833.95      703.40    224.86 o
   6  -5  11        2.89       15.20    112.75 o
   7  -5  11      119.64       97.86    144.42 o
 -10  -4  11       44.37       44.97    124.15 o
  -9  -4  11       15.10      -25.34     96.91 o
  -8  -4  11      808.56      706.56    188.75 o
  -7  -4  11     1510.70     1471.72    246.71 o
  -6  -4  11     3502.75     3233.85    343.62 o
  -5  -4  11      924.04      919.07    176.09 o
  -4  -4  11      359.44      395.43     90.04 o
  -3  -4  11     1637.89     1736.77    162.15 o
  -2  -4  11     2060.83     1930.40    174.85 o
  -1  -4  11    14538.96    12264.68    615.55 o
   0  -4  11     9893.31     8417.01    832.45 o
   1  -4  11     5527.15     6236.69    371.37 o
   2  -4  11      700.73      743.00    228.66 o
   3  -4  11      110.38       95.92     65.53 o
   4  -4  11     3923.92     4396.50    635.46 o
   5  -4  11     2752.68     3012.16    385.43 o
   6  -4  11     1839.11     1731.73    332.54 o
   7  -4  11     1039.02     1228.17    323.04 o
 -10  -3  11      986.85     1107.19    262.55 o
  -9  -3  11     1225.00     1415.34    263.18 o
  -8  -3  11      421.90      438.32    160.88 o
  -7  -3  11      343.56      410.76    158.35 o
  -6  -3  11      451.88      533.96    149.17 o
  -5  -3  11     2731.07     2687.22    289.78 o
  -4  -3  11     3824.54     4377.06    322.72 o
  -3  -3  11     4463.53     4040.93    252.41 o
  -2  -3  11      126.81      169.67     66.18 o
  -1  -3  11      234.23      321.94     83.86 o
   0  -3  11      505.68      567.23    104.70 o
   1  -3  11     7099.98     5852.78    411.71 o
   2  -3  11     5093.64     5123.97    436.73 o
   3  -3  11     4198.42     4437.75    368.80 o
   4  -3  11     2268.35     2645.75    229.94 o
   5  -3  11       41.07       36.14     72.73 o
   6  -3  11     1821.93     2353.42    364.52 o
   7  -3  11     1449.61     1719.70    378.14 o
 -10  -2  11       88.78      161.52    137.77 o
  -9  -2  11      913.93      838.63    200.47 o
  -8  -2  11     2728.64     3102.74    358.19 o
  -7  -2  11     2641.33     2238.77    273.95 o
  -6  -2  11      198.89      143.78    101.34 o
  -5  -2  11      216.69      270.78    117.81 o
  -4  -2  11      151.46      224.54    108.00 o
  -3  -2  11     1359.46     1273.71    119.56 o
  -2  -2  11     6107.63     5929.45    335.87 o
  -1  -2  11     6481.62     6653.43    371.30 o
   0  -2  11     2190.37     2423.25    190.24 o
   1  -2  11     2498.54     2518.94    379.25 o
   2  -2  11       23.45       -7.08     51.14 o
   3  -2  11     2382.75     2516.35    217.20 o
   4  -2  11     4350.35     4302.44    653.36 o
   5  -2  11     3380.63     3120.85    272.27 o
   6  -2  11     1756.38     1722.86    227.55 o
   7  -2  11       23.21       40.85    147.58 o
 -10  -1  11     2981.90     2874.07    261.56 o
  -9  -1  11      333.39      214.41    129.85 o
  -8  -1  11       32.65        9.18     98.49 o
  -7  -1  11     1824.62     1834.03    247.98 o
  -6  -1  11     4924.38     4281.82    400.00 o
  -5  -1  11     5809.77     5831.45    495.32 o
  -4  -1  11     1461.91     1414.39    217.57 o
  -3  -1  11     1219.89     1212.34    208.71 o
  -2  -1  11        0.27        2.55     35.45 o
  -1  -1  11      822.93      825.96    103.11 o
   0  -1  11     5795.88     5933.37    494.85 o
   1  -1  11     3021.07     3055.85    222.66 o
   2  -1  11     3484.84     3619.74    258.54 o
   3  -1  11      345.74      477.71    111.60 o
   4  -1  11      118.48      138.88     85.71 o
   5  -1  11      807.98      975.70    178.00 o
   6  -1  11     2219.22     1794.31    412.51 o
   7  -1  11     2785.89     2198.87    411.71 o
 -10   0  11     1289.53     1215.54    181.72 o
  -9   0  11     4596.41     4673.58    465.87 o
  -8   0  11     3616.04     3399.49    359.77 o
  -7   0  11     3437.89     2746.13    305.62 o
  -6   0  11      318.75      425.33    144.73 o
  -5   0  11     1767.73     1647.17    231.19 o
  -4   0  11     3768.02     2991.57    318.92 o
  -3   0  11     5233.81     5673.73    498.81 o
  -2   0  11     5013.27     4987.75    452.25 o
  -1   0  11     1690.28     2039.57    266.66 o
   0   0  11      244.23      317.34     75.82 o
   1   0  11      451.11      556.47     99.78 o
   2   0  11     1355.44     1432.20    223.43 o
   3   0  11      813.27      764.61    143.42 o
   4   0  11     2336.71     1679.85    344.41 o
   5   0  11     1127.75     1333.72    210.09 o
   6   0  11        6.27       20.19     99.76 o
   7   0  11      460.10      537.31    171.08 o
 -10   1  11      729.05      807.28    246.08 o
  -9   1  11       52.46       76.85     91.42 o
  -8   1  11      670.73      687.60    218.05 o
  -7   1  11     6718.58     5726.94    495.32 o
  -6   1  11     9622.26    10783.09    798.72 o
  -5   1  11     7191.74     7396.91    595.08 o
  -4   1  11     3147.36     3311.13    357.24 o
  -3   1  11       14.11       94.06    103.56 o
  -2   1  11     3838.83     3346.91    361.67 o
  -1   1  11     4723.74     4834.78    456.05 o
   0   1  11     2972.56     3041.30    344.26 o
   1   1  11     2013.89     2001.79    191.61 o
   2   1  11     1261.03     1473.77    176.30 o
   3   1  11       61.58      101.35     86.99 o
   4   1  11      599.94      702.01    166.43 o
   5   1  11     2023.74     1797.56    235.12 o
   6   1  11     1426.24     1699.82    331.27 o
   7   1  11     1301.71     1473.46    250.97 o
 -10   2  11     3268.10     3180.96    415.83 o
  -9   2  11     5136.37     5641.11    554.23 o
  -8   2  11     3387.72     3533.76    275.76 o
  -7   2  11      295.24      242.15    108.79 o
  -6   2  11     1342.94     1499.59    229.29 o
  -5   2  11     5939.64     5788.38    511.16 o
  -4   2  11    11550.63    11185.94    848.13 o
  -3   2  11     5473.11     5713.00    516.86 o
  -2   2  11     4446.53     4598.84    448.45 o
  -1   2  11      492.92      588.12    181.47 o
   0   2  11      273.05      252.73    138.08 o
   1   2  11     3488.69     3138.84    380.68 o
   2   2  11     1506.99     1390.94    174.73 o
   3   2  11     2491.79     2281.74    269.67 o
   4   2  11      100.16      168.65    103.17 o
   5   2  11       23.56       69.44     91.98 o
   6   2  11      159.61      219.91    121.62 o
 -10   3  11        7.03       72.84    167.22 o
  -9   3  11     1217.25     1003.95    269.51 o
  -8   3  11     5333.09     5016.74    454.63 o
  -7   3  11     4075.70     4185.56    304.24 o
  -6   3  11     5804.50     6181.20    377.33 o
  -5   3  11     1187.37     1149.10    158.65 o
  -4   3  11        0.79        0.96     69.36 o
  -3   3  11     2241.71     2386.39    208.26 o
  -2   3  11     4421.49     4504.12    293.76 o
  -1   3  11     9692.46     9097.95    471.85 o
   0   3  11     5127.59     4736.47    647.66 o
   1   3  11     1298.46     1167.37    264.45 o
   2   3  11      229.20      164.69    148.22 o
   3   3  11      645.35      660.64    212.82 o
   4   3  11      963.63     1217.09    277.43 o
   5   3  11     1119.49     1061.64    191.15 o
   6   3  11      414.71      550.30    160.09 o
 -10   4  11      855.19      797.14    262.23 o
  -9   4  11      702.91      864.60    260.65 o
  -8   4  11      419.31      560.56    215.36 o
  -7   4  11      479.74      575.75    134.94 o
  -6   4  11     4238.27     4280.21    305.54 o
  -5   4  11     7851.31     7558.71   1296.26 o
  -4   4  11    10542.44    11435.60    589.01 o
  -3   4  11     6040.14     6462.05    384.00 o
  -2   4  11      550.60      532.46    116.23 o
  -1   4  11     1043.42     1000.37    140.44 o
   0   4  11     4694.72     4811.96    544.10 o
   1   4  11     5025.28     5366.53    558.66 o
   2   4  11     2816.57     2444.31    363.57 o
   3   4  11     1107.66     1086.61    269.20 o
   4   4  11       13.13       50.67    132.07 o
   5   4  11      239.74      112.75    151.70 o
  -9   5  11      932.75     1043.85    290.42 o
  -8   5  11     2659.01     2769.88    397.15 o
  -7   5  11     2149.45     2411.69    356.61 o
  -6   5  11     1257.52     1360.70    183.63 o
  -5   5  11      304.33      426.83    121.21 o
  -4   5  11     3527.93     3525.23    307.52 o
  -3   5  11     6958.89     6773.87    406.43 o
  -2   5  11     9130.53    10032.76    525.04 o
  -1   5  11     5785.66     5459.05    337.47 o
   0   5  11      695.94      770.65    131.25 o
   1   5  11       18.25       -0.32    122.88 o
   2   5  11     1117.09     1112.89    284.40 o
   3   5  11     2007.00     2090.87    359.46 o
   4   5  11     1789.64     1237.99    297.07 o
   5   5  11      867.08      608.07    231.51 o
  -9   6  11       23.61      121.61    179.89 o
  -8   6  11      133.73       92.16    170.39 o
  -7   6  11     1650.91     1334.59    289.15 o
  -6   6  11     3212.39     3155.31    378.14 o
  -5   6  11     4528.43     4576.75    337.84 o
  -4   6  11     1453.54     1588.40    195.64 o
  -3   6  11      141.08      223.77     99.56 o
  -2   6  11      501.50      538.71    126.91 o
  -1   6  11      984.27      983.44    151.63 o
   0   6  11     6641.00     5796.93    610.29 o
   1   6  11     5046.51     4931.06    565.00 o
   2   6  11     1927.26     2030.06    369.28 o
   3   6  11      123.98      181.79    171.02 o
   4   6  11      196.71      222.96    181.47 o
  -8   7  11      391.41      580.52    232.46 o
  -7   7  11       88.89       87.09    139.03 o
  -6   7  11      195.02      114.65    128.58 o
  -5   7  11      950.14      975.13    231.51 o
  -4   7  11     3853.21     3778.02    298.02 o
  -3   7  11     4253.31     4145.77    315.49 o
  -2   7  11     2883.87     2589.04    299.28 o
  -1   7  11      675.55      618.78    138.78 o
   0   7  11       43.10       35.79    147.27 o
   1   7  11      916.82     1240.21    325.25 o
   2   7  11     2918.43     2853.17    432.30 o
   3   7  11     2380.07     2414.86    423.11 o
  -7   8  11     1099.59     1107.19    291.05 o
  -6   8  11      983.27      934.27    255.90 o
  -5   8  11      433.03      416.78    174.50 o
  -4   8  11       25.11       33.89    127.00 o
  -3   8  11      502.46      456.41    174.03 o
  -2   8  11     2041.46     2091.52    257.48 o
  -1   8  11     2441.72     2137.43    385.11 o
   0   8  11     1584.56     1832.13    383.21 o
   1   8  11      726.73      840.21    297.07 o
   2   8  11       29.88       46.24    163.42 o
  -6   9  11      939.55     1168.63    288.52 o
  -5   9  11      917.27      901.97    253.68 o
  -4   9  11     1253.06     1314.63    275.53 o
  -3   9  11     1046.95      932.69    239.43 o
  -2   9  11      494.16      595.05    147.34 o
  -1   9  11       30.01        5.07    146.95 o
   0   9  11      892.10      928.26    310.05 o
   1   9  11     1269.39     1315.27    361.36 o
  -3 -13  12        2.14        4.75    153.28 o
  -2 -13  12      162.85      214.41    182.74 o
  -1 -13  12      447.62      430.08    240.38 o
   0 -13  12      426.90      470.62    234.68 o
   1 -13  12      158.59       67.14    169.44 o
  -5 -12  12      655.53      726.59    192.61 o
  -4 -12  12     1184.45     1452.97    225.42 o
  -3 -12  12     1092.28      909.39    327.31 o
  -2 -12  12      564.51      651.46    255.58 o
  -1 -12  12        0.06       38.64    127.95 o
   0 -12  12      123.57       74.43    144.42 o
   1 -12  12      510.76      528.58    251.78 o
   2 -12  12      342.20      342.36    231.51 o
   3 -12  12      552.65      540.61    246.08 o
  -6 -11  12      707.85      913.69    269.83 o
  -5 -11  12       30.88      -16.64     86.54 o
  -4 -11  12       89.13      109.95    102.50 o
  -3 -11  12     1095.40     1207.87    181.50 o
  -2 -11  12     1092.13     1348.46    180.33 o
  -1 -11  12     1504.22     1247.49    324.62 o
   0 -11  12      585.01      684.39    266.98 o
   1 -11  12      304.43      223.91    171.02 o
   2 -11  12       71.59      192.87    171.65 o
   3 -11  12      316.31      419.00    213.14 o
   4 -11  12      499.05      495.96    229.93 o
  -7 -10  12      472.78      717.01    241.01 o
  -6 -10  12     1298.66     1543.61    298.65 o
  -5 -10  12     2725.67     3627.50    325.15 o
  -4 -10  12     1491.18     1736.54    223.96 o
  -3 -10  12      706.18      815.29    158.51 o
  -2 -10  12      477.00      359.13    103.64 o
  -1 -10  12      190.88      110.32    130.64 o
   0 -10  12     2431.17     2156.11    395.24 o
   1 -10  12     1940.97     2023.41    389.23 o
   2 -10  12      910.22      865.23    270.15 o
   3 -10  12      245.82      144.73    143.78 o
   4 -10  12       35.62       38.64    137.77 o
   5 -10  12       96.13      149.80    161.20 o
  -8  -9  12      537.10      603.00    229.93 o
  -7  -9  12      532.74      310.69    168.80 o
  -6  -9  12      132.57      157.08    135.55 o
  -5  -9  12      182.78      125.72     94.23 o
  -4  -9  12     1714.83     1542.39    201.72 o
  -3  -9  12     4347.82     4710.77    710.84 o
  -2  -9  12     4630.29     5330.29    367.08 o
  -1  -9  12     2264.09     2252.21    503.24 o
   0  -9  12      173.45      165.82     77.34 o
   1  -9  12      270.79      265.40    161.52 o
   2  -9  12     1098.15     1235.46    291.05 o
   3  -9  12     1023.80     1371.64    313.22 o
   4  -9  12     1202.71     1302.60    320.50 o
   5  -9  12      457.86      547.26    244.18 o
  -8  -8  12      205.67      187.17    154.23 o
  -7  -8  12     1713.98     2092.77    314.80 o
  -6  -8  12     2104.51     1887.55    302.77 o
  -5  -8  12     3008.04     3404.84    292.44 o
  -4  -8  12      748.54      874.17    159.09 o
  -3  -8  12        6.08       -4.27     68.67 o
  -2  -8  12     2728.81     3003.09    336.02 o
  -1  -8  12     1415.47     1713.09    216.94 o
   0  -8  12     3231.78     3449.38    261.01 o
   1  -8  12     2019.53     2294.19    339.82 o
   2  -8  12      998.25     1054.30    252.10 o
   3  -8  12       23.65       41.17    109.26 o
   4  -8  12      253.67      469.67    207.76 o
   5  -8  12      961.97      867.45    275.21 o
   6  -8  12      849.27      859.53    278.70 o
  -9  -7  12      926.21      876.32    251.46 o
  -8  -7  12      214.10      109.90    130.48 o
  -7  -7  12        3.92      -35.79    100.39 o
  -6  -7  12      716.57      517.49    166.59 o
  -5  -7  12     1053.11     1043.89    193.51 o
  -4  -7  12     4163.99     3830.10    498.97 o
  -3  -7  12     3045.80     2982.06    239.31 o
  -2  -7  12     3271.45     3219.37    254.61 o
  -1  -7  12      624.19      559.21    116.82 o
   0  -7  12      179.16      273.23     88.93 o
   1  -7  12     2509.68     2714.29    222.19 o
   2  -7  12     4513.15     3817.53    440.22 o
   3  -7  12     3259.05     3929.01    468.09 o
   4  -7  12     1317.55     1123.98    280.92 o
   5  -7  12       18.63       52.26    133.33 o
   6  -7  12      197.61      349.32    209.97 o
  -9  -6  12      621.67      584.95    206.17 o
  -8  -6  12     1492.02     1331.42    274.26 o
  -7  -6  12     1448.97     1350.10    247.34 o
  -6  -6  12     1030.17     1007.43    218.84 o
  -5  -6  12      290.68      326.01    107.04 o
  -4  -6  12      247.38      250.69     88.16 o
  -3  -6  12     1003.44      888.57    136.02 o
  -2  -6  12     2657.03     2483.65    218.02 o
  -1  -6  12     5637.06     6000.98    703.40 o
   0  -6  12     5815.45     7050.98    679.01 o
   1  -6  12      659.04      929.84    211.56 o
   2  -6  12     1028.08     1435.76    168.84 o
   3  -6  12     2493.39     2091.82    314.49 o
   4  -6  12     3156.46     2193.17    334.44 o
   5  -6  12     2343.66     2598.23    387.33 o
   6  -6  12     1093.14     1076.47    296.43 o
 -10  -5  12      446.36      433.88    190.34 o
  -9  -5  12      405.46      352.81    175.77 o
  -8  -5  12      127.48       79.49    107.05 o
  -7  -5  12      228.44      166.59    117.81 o
  -6  -5  12     1500.53     1712.41    276.80 o
  -5  -5  12     2618.16     2439.24    289.15 o
  -4  -5  12     2099.84     1869.24    181.27 o
  -3  -5  12     1375.27     1308.02    159.82 o
  -2  -5  12      901.22     1151.73    149.24 o
  -1  -5  12      566.11      689.76    144.42 o
   0  -5  12     2762.91     3070.21    235.48 o
   1  -5  12     4093.66     4561.84    781.94 o
   3  -5  12     1971.89     2493.46    224.65 o
   4  -5  12       47.79       36.10    109.90 o
   5  -5  12      136.52      110.85    135.87 o
   6  -5  12     1660.95     1787.47    355.66 o
   7  -5  12     1793.15     1858.09    382.26 o
 -10  -4  12      457.16      519.08    209.66 o
  -9  -4  12     1881.24     1640.20    291.68 o
  -8  -4  12     2648.28     2508.29    315.44 o
  -7  -4  12     2021.93     1882.80    287.88 o
  -6  -4  12     1328.69     1147.73    205.86 o
  -5  -4  12      505.98      434.52    140.93 o
  -4  -4  12     1016.56     1080.77    140.03 o
  -3  -4  12     1398.10     1478.05    243.70 o
  -2  -4  12     2181.79     1932.31    178.86 o
  -1  -4  12     1880.81     2028.06    186.54 o
   0  -4  12      365.49      388.67     97.65 o
   1  -4  12       19.37       22.11     65.94 o
   2  -4  12     2034.81     1960.13    304.98 o
   3  -4  12     4420.49     4614.93    319.53 o
   4  -4  12     5129.64     4409.25    322.14 o
   5  -4  12     2982.17     2927.60    385.11 o
   6  -4  12      348.32      292.95    173.55 o
   7  -4  12        7.81       -0.95    117.81 o
 -10  -3  12      774.42      954.23    248.93 o
  -9  -3  12        1.42       35.79    102.29 o
  -8  -3  12      487.76      502.29    176.72 o
  -7  -3  12     4202.44     3690.85    386.38 o
  -6  -3  12     2574.95     2718.89    311.32 o
  -5  -3  12     2475.18     2241.31    280.28 o
  -4  -3  12     1430.49     1452.57    147.09 o
  -3  -3  12        5.45       27.03     44.89 o
  -2  -3  12      769.98      794.65    118.69 o
  -1  -3  12      969.18     1031.09    147.27 o
   0  -3  12     2063.33     1705.83    169.76 o
   1  -3  12     4014.66     4617.59    303.08 o
   2  -3  12      822.55      912.43    139.16 o
   3  -3  12       84.13       91.86     73.77 o
   4  -3  12     1050.08     1232.27    172.02 o
   5  -3  12     2007.28     2475.03    365.47 o
   6  -3  12     2901.58     3635.75    475.37 o
   7  -3  12     1566.85     1481.22    351.54 o
 -10  -2  12     2106.87     1663.01    299.92 o
  -9  -2  12     3532.31     3163.54    370.54 o
  -8  -2  12     1928.63     1941.39    293.58 o
  -7  -2  12     1888.33     1487.87    240.06 o
  -6  -2  12        5.52      -10.45     64.92 o
  -5  -2  12     2391.74     2321.43    297.70 o
  -4  -2  12     3342.69     3047.00    323.35 o
  -3  -2  12     5528.87     4643.24    275.35 o
  -2  -2  12      969.87     1015.86    122.37 o
  -1  -2  12      285.72      232.77     75.55 o
   0  -2  12      288.38      432.62     95.88 o
   1  -2  12      687.00      735.45    120.73 o
   2  -2  12     4006.12     4057.17    568.48 o
   3  -2  12     3326.47     3547.31    274.72 o
   4  -2  12     1308.13     1450.31    268.25 o
   5  -2  12       28.11       83.97    101.50 o
   6  -2  12       19.82       -6.33    128.58 o
   7  -2  12      680.93      867.13    292.32 o
 -10  -1  12       98.06      -12.35    114.96 o
  -9  -1  12      641.38      579.25    195.09 o
  -8  -1  12     2393.61     1917.64    272.05 o
  -7  -1  12     7600.06     7338.95    603.64 o
  -6  -1  12    11123.94    10889.82    814.56 o
  -5  -1  12     5251.09     5268.03    469.35 o
  -4  -1  12      476.85      422.80    146.00 o
  -3  -1  12      316.91      436.42    151.38 o
  -2  -1  12     3330.46     3990.45    418.68 o
  -1  -1  12     4134.99     4590.61    438.95 o
   0  -1  12     3721.16     3693.21    377.98 o
   1  -1  12      208.23      248.51     82.87 o
   2  -1  12      115.46      132.72     76.36 o
   3  -1  12      462.77      553.85    128.99 o
   4  -1  12     2871.55     2619.88    366.58 o
   5  -1  12     3284.23     4131.54   1215.19 o
   6  -1  12      594.73      846.42    291.37 o
 -10   0  12     2877.08     2799.33    260.75 o
  -9   0  12     2853.32     2804.72    364.84 o
  -8   0  12      768.19      706.56    186.85 o
  -7   0  12      690.66      520.34    164.05 o
  -6   0  12     2379.16     2638.13    324.94 o
  -5   0  12     4388.06     4320.46    418.68 o
  -4   0  12    11649.62    12363.44    898.17 o
  -3   0  12     3682.01     4214.05    430.40 o
  -2   0  12      968.71     1223.74    233.09 o
  -1   0  12      120.82      152.02    114.33 o
   0   0  12     1647.02     1781.45    283.45 o
   1   0  12     3315.76     3704.31    598.88 o
   2   0  12     2040.84     2049.52    197.82 o
   3   0  12     1375.96     1406.73    284.72 o
   4   0  12      190.82      250.16    111.07 o
   5   0  12       28.59       81.27    100.50 o
   6   0  12      867.33     1114.65    212.37 o
 -10   1  12      663.54      687.88    250.51 o
  -9   1  12     2473.44     2771.88    258.59 o
  -8   1  12     5483.92     5583.47    506.41 o
  -7   1  12     4865.03     4260.29    430.40 o
  -6   1  12     3979.66     3822.92    394.29 o
  -5   1  12      743.05      589.38    177.35 o
  -4   1  12      321.34      371.18    158.98 o
  -3   1  12     7331.51     8067.05    681.23 o
  -2   1  12     6632.95     7109.34    609.34 o
  -1   1  12     3582.52     4151.66    430.40 o
   0   1  12     2258.26     2315.10    314.17 o
   1   1  12       47.81       39.90     99.44 o
   2   1  12      493.60      839.90    228.98 o
   3   1  12     1538.51     1584.97    205.93 o
   4   1  12     1059.60     1375.38    208.96 o
   5   1  12     1399.14     1512.62    264.13 o
   6   1  12      565.75      550.77    172.33 o
 -10   2  12      619.31      436.73    213.14 o
  -9   2  12      273.56      367.88    118.29 o
  -8   2  12      317.96      313.39    115.86 o
  -7   2  12     1797.40     1897.91    212.54 o
  -6   2  12     9931.64     9696.49    753.75 o
  -5   2  12    10915.19    11462.42    865.55 o
  -4   2  12     5806.69     6375.86    584.95 o
  -3   2  12      533.25      702.76    197.94 o
  -2   2  12       76.07       76.96    108.31 o
  -1   2  12     5428.11     5835.56    550.11 o
   0   2  12     2713.01     2259.36    306.57 o
   1   2  12     4041.30     3433.37    406.33 o
   2   2  12     1778.87     1918.27    332.54 o
   3   2  12      425.20      594.77    221.69 o
   4   2  12       85.58       12.03    141.88 o
   5   2  12      682.80      747.42    258.11 o
   6   2  12      876.96      741.72    268.88 o
 -10   3  12     2458.29     2874.71    426.92 o
  -9   3  12     2157.54     1785.25    341.72 o
  -8   3  12     2276.93     2181.78    232.93 o
  -7   3  12      865.45      881.36    160.67 o
  -6   3  12      413.08      442.94    121.93 o
  -5   3  12     1070.18     1148.25    194.14 o
  -4   3  12     4664.77     4459.67    318.42 o
  -3   3  12     9215.78     9446.93    766.42 o
  -2   3  12     4075.90     4690.19    308.06 o
  -1   3  12     2373.46     2383.66    204.46 o
   0   3  12        0.18        8.79     61.82 o
   1   3  12     1610.88     1660.47    311.32 o
   2   3  12     2551.56     1953.74    342.99 o
   3   3  12     2451.65     2555.16    385.74 o
   4   3  12     1816.45     1647.49    338.24 o
   5   3  12      331.23      302.77    197.62 o
  -9   4  12      298.69      270.46    191.92 o
  -8   4  12      852.56      911.47    268.25 o
  -7   4  12     3256.31     3415.01    282.95 o
  -6   4  12     2692.05     2658.14    243.62 o
  -5   4  12     4076.37     3836.74    300.55 o
  -4   4  12     1576.71     1772.52    202.59 o
  -3   4  12       15.36      -40.12     67.04 o
  -2   4  12     4158.00     3916.51    361.04 o
  -1   4  12     7339.18     7321.03    416.68 o
   0   4  12     6400.48     6335.74    872.67 o
   1   4  12     2043.67     1847.96    342.04 o
   2   4  12      192.23      193.51    163.74 o
   3   4  12      304.17      339.19    187.49 o
   4   4  12      875.74     1035.30    291.68 o
   5   4  12     1133.64     1068.56    307.20 o
  -9   5  12     1046.44      888.35    290.10 o
  -8   5  12      522.66      432.93    209.66 o
  -7   5  12        3.43       55.42    122.56 o
  -6   5  12     1393.79     1583.81    206.12 o
  -5   5  12     1446.75     1649.56    209.98 o
  -4   5  12     2985.78     2739.63    245.30 o
  -3   5  12     4503.64     4593.10    323.29 o
  -2   5  12      498.55      456.40    119.82 o
  -1   5  12      125.82      126.54     82.50 o
   0   5  12     1150.34     1125.56    277.43 o
   1   5  12     3235.78     3067.58    442.12 o
   2   5  12     4945.46     3389.99    461.44 o
   3   5  12     1742.47     1827.69    366.11 o
   4   5  12      590.47      571.97    233.73 o
  -8   6  12     1787.08     1852.71    369.59 o
  -7   6  12      947.87     1262.06    293.27 o
  -6   6  12      416.52      477.27    184.00 o
  -5   6  12       98.28      101.17     94.24 o
  -4   6  12      690.23      742.85    153.45 o
  -3   6  12      723.84      769.39    153.94 o
  -2   6  12     1674.78     1479.30    191.60 o
  -1   6  12     2705.32     2471.36    224.00 o
   0   6  12     1873.01     1539.18    331.27 o
   1   6  12       36.24      112.75    164.05 o
   2   6  12      217.50      211.24    194.14 o
   3   6  12     1454.86     1399.83    345.21 o
  -7   7  12      257.34      256.85    176.40 o
  -6   7  12      880.82      743.93    228.98 o
  -5   7  12      996.14     1079.64    252.41 o
  -4   7  12      930.69      988.34    177.37 o
  -3   7  12      251.20      305.73    115.12 o
  -2   7  12        0.36       28.25     78.64 o
  -1   7  12     1671.18     1599.67    338.24 o
   0   7  12     2987.60     2889.28    440.53 o
   1   7  12     2381.78     1926.50    396.20 o
   2   7  12     1554.71     2067.12    428.50 o
  -6   8  12       89.09       30.72    150.43 o
  -5   8  12      377.74      518.44    199.84 o
  -4   8  12      737.68      793.66    221.69 o
  -3   8  12     1512.90     1647.94    223.87 o
  -2   8  12     1159.00     1444.80    256.21 o
  -1   8  12      183.95      261.60    184.64 o
   0   8  12        6.04      -63.02    139.98 o
   1   8  12      503.19      719.87    292.32 o
  -4   9  12       59.18      137.13    137.45 o
  -3   9  12      180.94      155.18    146.95 o
  -2   9  12      317.40      278.06    207.76 o
  -1   9  12      804.90     1020.42    300.87 o
  -2 -13  13      401.31      638.16    260.65 o
  -1 -13  13      348.55      357.87    233.73 o
   0 -13  13      133.08      139.98    182.10 o
  -4 -12  13      650.09      767.10    179.32 o
  -3 -12  13        8.30       52.81     85.27 o
  -2 -12  13      152.79       69.04    151.07 o
  -1 -12  13      844.14      958.03    310.69 o
   0 -12  13      751.27      874.42    318.60 o
   1 -12  13      914.56     1052.09    332.54 o
   2 -12  13      168.55      242.59    202.69 o
  -6 -11  13        7.00       34.20    139.67 o
  -5 -11  13      708.39     1012.32    216.47 o
  -4 -11  13     1516.17     1495.15    218.72 o
  -3 -11  13     2266.19     2560.45    260.89 o
  -2 -11  13      829.88     1009.86    169.83 o
  -1 -11  13      185.34      203.96    175.77 o
   0 -11  13      131.55      149.48    167.85 o
   1 -11  13      708.20      857.31    302.77 o
   2 -11  13     1291.00     1483.75    371.49 o
   3 -11  13      683.54      787.32    292.95 o
  -7 -10  13     1042.37      948.84    271.10 o
  -6 -10  13      712.18      730.63    224.23 o
  -5 -10  13      473.83      627.34    164.01 o
  -4 -10  13        3.28       40.22     83.55 o
  -3 -10  13      292.09      252.10    105.24 o
  -2 -10  13     1952.19     2215.04    223.45 o
  -1 -10  13     1669.58     1963.56    388.28 o
   0 -10  13     2302.06     2025.00    395.24 o
   1 -10  13      438.20      509.26    218.52 o
   2 -10  13        4.77       38.00    131.11 o
   3 -10  13      269.44      265.08    171.97 o
   4 -10  13      939.35      835.15    283.77 o
  -8  -9  13       30.22       34.52    140.93 o
  -7  -9  13       70.96       68.72    130.48 o
  -6  -9  13      723.01     1060.95    251.46 o
  -5  -9  13     1348.39     1446.82    213.76 o
  -4  -9  13     2533.41     2506.93    248.92 o
  -3  -9  13     1134.03     1205.96    289.78 o
  -2  -9  13       65.00       61.54     79.44 o
  -1  -9  13      189.71      168.67     85.79 o
   0  -9  13     1309.07     1396.66    326.52 o
   1  -9  13     2732.75     2773.68    408.55 o
   2  -9  13     3713.72     3308.59    449.08 o
   3  -9  13     1189.18     1311.47    318.92 o
   4  -9  13      213.74      164.37    161.84 o
   5  -9  13      180.49      198.89    183.05 o
  -8  -8  13      603.43      615.99    221.06 o
  -7  -8  13      839.25      868.40    240.69 o
  -6  -8  13      171.59      156.45    122.88 o
  -5  -8  13       73.16       29.74     77.44 o
  -4  -8  13     1139.95      820.93    177.67 o
  -3  -8  13     1464.06     1314.04    182.15 o
  -2  -8  13     3395.44     4020.56    408.23 o
  -1  -8  13     2164.78     2014.78    376.72 o
   0  -8  13      418.91      647.02    228.03 o
   1  -8  13        0.04       42.75    104.20 o
   2  -8  13      665.89      741.08    231.51 o
   3  -8  13     4053.92     4552.60    524.14 o
   4  -8  13     2417.07     2455.40    417.73 o
   5  -8  13     1081.23     1178.77    321.45 o
  -9  -7  13       22.32       -1.90    113.38 o
  -8  -7  13      215.28      157.08    150.12 o
  -7  -7  13      238.83      123.20    110.21 o
  -6  -7  13     1484.58     1685.81    281.23 o
  -5  -7  13     1788.93     1869.46    228.12 o
  -4  -7  13     1094.02     1365.70    177.90 o
  -3  -7  13      173.45      219.94     90.93 o
  -2  -7  13      191.96      167.16     80.84 o
  -1  -7  13     1865.79     2035.22    205.44 o
   0  -7  13     3875.05     4628.94    927.15 o
   1  -7  13     4470.10     5542.30    552.65 o
   2  -7  13     1511.03     1368.79    283.77 o
   3  -7  13      197.64      353.12    181.47 o
   4  -7  13      300.70      425.65    190.97 o
   5  -7  13     1273.30     1519.22    343.62 o
   6  -7  13     1809.94     1563.56    360.41 o
  -9  -6  13      942.40     1025.80    266.35 o
  -8  -6  13     1287.13     1104.66    248.61 o
  -7  -6  13      239.90      245.76    143.78 o
  -6  -6  13       66.87       35.47    103.88 o
  -5  -6  13      333.97      403.73    110.12 o
  -4  -6  13     2572.62     2316.54    213.02 o
  -3  -6  13     4330.05     3639.54    379.41 o
  -2  -6  13     2518.65     2309.25    298.33 o
  -1  -6  13      580.23      604.61    122.82 o
   0  -6  13      124.61      109.84     71.15 o
   1  -6  13     1986.63     2180.01    334.60 o
   2  -6  13     2889.80     3025.75    255.74 o
   3  -6  13     3550.33     3073.60    401.58 o
   4  -6  13     2860.79     3358.00    431.98 o
   5  -6  13      998.08     1230.39    308.15 o
   6  -6  13      105.42        8.55    135.55 o
  -9  -5  13      191.59       80.76    135.23 o
  -8  -5  13     1193.26     1088.19    236.89 o
  -7  -5  13     1762.66     1894.52    307.52 o
  -6  -5  13     2350.51     2113.67    284.40 o
  -5  -5  13     1002.54     1089.46    211.24 o
  -4  -5  13      536.99      452.69    108.51 o
  -3  -5  13      162.72      136.11     75.57 o
  -2  -5  13     2325.59     2307.18    208.35 o
  -1  -5  13     4036.40     4163.87    318.13 o
   0  -5  13      395.42      366.17    100.80 o
   1  -5  13     1657.78     1556.29    180.47 o
   2  -5  13      223.84      449.05    118.84 o
   3  -5  13      214.92      342.65    110.04 o
   4  -5  13     2927.51     3637.01    444.65 o
   5  -5  13     2642.67     3182.23    428.82 o
   6  -5  13     2249.37     2165.93    402.85 o
 -10  -4  13     2967.66     3245.89    422.80 o
  -9  -4  13     2181.79     1942.02    309.74 o
  -8  -4  13      802.83      703.71    211.56 o
  -7  -4  13        1.33       32.30     99.76 o
  -6  -4  13      797.56      666.34    178.30 o
  -5  -4  13     2987.23     3330.76    355.97 o
  -4  -4  13     2824.16     2603.95    216.36 o
  -3  -4  13     2448.28     2382.21    231.35 o
  -2  -4  13      535.69      580.96    117.19 o
  -1  -4  13      799.15     1269.56    327.95 o
   0  -4  13     1365.82     1649.49    230.40 o
   1  -4  13     2938.05     3314.19    408.86 o
   2  -4  13     3286.85     3443.07    289.15 o
   3  -4  13     2329.08     2481.62    230.10 o
   4  -4  13      618.52      951.69    247.66 o
   5  -4  13      119.62      158.67    152.65 o
   6  -4  13      647.79      454.47    210.29 o
 -10  -3  13       87.13       57.01    135.55 o
  -9  -3  13     2349.91     2066.80    298.65 o
  -8  -3  13     5366.73     5528.68    545.68 o
  -7  -3  13     5722.84     5040.64    467.77 o
  -6  -3  13     1948.64     1951.21    266.03 o
  -5  -3  13      596.54      689.78    188.12 o
  -4  -3  13      550.46      523.83    162.15 o
  -3  -3  13     1233.08     1070.75    125.10 o
  -2  -3  13     3193.05     3058.20    232.72 o
  -1  -3  13     3390.02     2794.84    227.18 o
   0  -3  13     2446.25     2513.29    251.30 o
   1  -3  13       63.64      121.38     73.47 o
   2  -3  13      764.51      803.79    141.61 o
   3  -3  13     1867.54     2415.46    467.93 o
   4  -3  13     2513.09     2432.29    276.32 o
   5  -3  13     2405.00     3250.32    417.73 o
   6  -3  13      837.09      771.17    262.23 o
 -10  -2  13     1900.24     1646.85    295.17 o
  -9  -2  13     1158.34     1188.90    260.65 o
  -8  -2  13       10.08       -5.70     94.38 o
  -7  -2  13     1817.18     1853.03    270.15 o
  -6  -2  13     3297.26     2712.56    323.04 o
  -5  -2  13     6752.34     7007.68    594.45 o
  -4  -2  13     4591.29     4575.40    433.88 o
  -3  -2  13     2036.52     2186.83    284.72 o
  -2  -2  13       53.25        3.17    100.08 o
  -1  -2  13     1224.01     1219.94    249.25 o
   0  -2  13     1694.15     1580.00    165.73 o
   1  -2  13     2258.39     2656.22    220.79 o
   2  -2  13     2183.65     2393.55    325.57 o
   3  -2  13      259.56      338.47    109.08 o
   4  -2  13       42.96       24.89     78.55 o
   5  -2  13      558.45      774.90    168.51 o
   6  -2  13     1276.18     1297.53    321.45 o
 -10  -1  13     1106.73      747.10    215.99 o
  -9  -1  13     4099.36     4130.75    463.97 o
  -8  -1  13     4596.43     3982.22    407.28 o
  -7  -1  13     4038.46     3751.66    400.00 o
  -6  -1  13      497.74      538.71    181.47 o
  -5  -1  13       56.31       49.41     95.96 o
  -4  -1  13     4256.64     4491.16    446.87 o
  -3  -1  13     6669.56     6247.28    559.93 o
  -2  -1  13     6009.92     6373.96    588.12 o
  -1  -1  13     2340.01     2232.75    306.88 o
   0  -1  13       90.80      110.53    113.70 o
   1  -1  13      607.81     1140.13    242.28 o
   2  -1  13      985.14     1261.09    162.31 o
   3  -1  13     3003.63     2927.73    254.05 o
   4  -1  13     1907.56     2238.56    244.35 o
   5  -1  13     1172.94     1432.07    215.51 o
   6  -1  13      188.99      267.87    125.74 o
 -10   0  13      362.04      332.61    127.98 o
  -9   0  13        1.56        7.60    113.70 o
  -8   0  13     2054.55     2064.27    299.60 o
  -7   0  13     3425.52     3478.03    390.49 o
  -6   0  13     9672.57    10338.44    805.69 o
  -5   0  13     4084.24     3902.41    412.03 o
  -4   0  13     2406.46     2002.83    284.72 o
  -3   0  13      346.74      323.67    154.55 o
  -2   0  13     3466.88     3777.95    418.68 o
  -1   0  13     5889.15     6494.31    586.85 o
   0   0  13     3360.26     3205.98    387.64 o
   1   0  13     3536.92     3546.44    409.18 o
   2   0  13      304.81      255.90    140.62 o
   3   0  13       15.04      -17.42    112.11 o
   4   0  13      552.57      664.04    152.41 o
   5   0  13      874.65     1033.97    197.00 o
   6   0  13      862.46     1033.41    224.23 o
 -10   1  13     1994.03     1910.35    355.34 o
  -9   1  13     1081.30      960.39    167.91 o
  -8   1  13     2750.83     2242.26    318.60 o
  -7   1  13      138.57       95.01    129.21 o
  -6   1  13      657.17      630.56    188.75 o
  -5   1  13     4993.64     4728.69    469.04 o
  -4   1  13     6557.43     6176.02    573.87 o
  -3   1  13     7252.69     7620.18    671.73 o
  -2   1  13     2813.72     2712.88    349.01 o
  -1   1  13        2.63       -0.63    101.98 o
   0   1  13      596.70      747.10    216.94 o
   1   1  13     2867.39     2543.76    347.74 o
   2   1  13     4341.87     4076.91    459.54 o
   3   1  13     3130.87     2893.40    398.10 o
   4   1  13     1089.53     1230.07    304.35 o
   5   1  13      238.51      315.12    201.11 o
 -10   2  13      103.16      229.29    191.29 o
  -9   2  13      992.86      875.61    162.63 o
  -8   2  13     1797.61     1827.40    217.28 o
  -7   2  13     4150.20     4516.60    337.37 o
  -6   2  13     3155.98     3059.35    366.43 o
  -5   2  13      694.70      801.57    218.84 o
  -4   2  13        6.11       34.20    121.93 o
  -3   2  13     2767.59     2661.25    359.46 o
  -2   2  13     6992.71     6759.39    624.22 o
  -1   2  13    10789.72    11868.75    936.49 o
   0   2  13     5523.64     4962.10    512.11 o
   1   2  13      475.36      584.95    198.26 o
   2   2  13       90.23      115.28    137.45 o
   3   2  13     1087.51     1202.84    299.92 o
   4   2  13     2720.14     1957.86    373.71 o
   5   2  13     1721.32     1565.78    357.56 o
  -9   3  13      449.79      554.23    233.41 o
  -8   3  13       20.84       13.98     81.92 o
  -7   3  13      682.75      741.76    159.46 o
  -6   3  13     1227.75     1183.71    177.02 o
  -5   3  13     4294.58     4319.28    317.26 o
  -4   3  13     4316.18     4201.56    313.75 o
  -3   3  13     2002.17     2138.61    210.14 o
  -2   3  13      173.95      152.77     88.17 o
  -1   3  13     1295.48     1114.06    154.49 o
   0   3  13     7102.37     7050.86    399.70 o
   1   3  13     5516.66     4228.61    477.90 o
   2   3  13     3611.80     2697.36    398.10 o
   3   3  13      951.20      920.02    277.75 o
   4   3  13       85.87       53.21    160.25 o
   5   3  13       69.39      161.52    193.51 o
  -9   4  13     1409.51     1460.63    341.09 o
  -8   4  13     1262.74     1188.27    296.75 o
  -7   4  13      954.56      951.47    174.60 o
  -6   4  13      209.53      229.27    109.29 o
  -5   4  13       18.83       57.01     87.12 o
  -4   4  13     1408.43     1591.13    201.33 o
  -3   4  13     4503.90     4648.98    324.78 o
  -2   4  13     5466.42     4653.92    551.06 o
  -1   4  13     1340.41     1497.33    244.97 o
   0   4  13      383.34      347.11    183.05 o
   1   4  13       16.43       -9.82    124.15 o
   2   4  13     1723.59     1579.71    343.94 o
   3   4  13     2373.60     2472.50    432.30 o
   4   4  13     2178.15     1815.66    391.44 o
  -8   5  13      347.04      369.91    206.81 o
  -7   5  13     1077.58     1460.00    302.45 o
  -6   5  13     2323.29     2349.82    249.81 o
  -5   5  13     2115.60     1844.19    438.47 o
  -4   5  13      298.10      291.90    113.68 o
  -3   5  13        1.45       18.68     78.15 o
  -2   5  13      904.64      891.64    155.72 o
  -1   5  13     2560.93     1669.97    223.28 o
   0   5  13     4145.78     3857.44    479.49 o
   1   5  13     2095.20     2362.29    403.48 o
   2   5  13     1324.19     1187.64    326.20 o
   3   5  13       29.25      -10.77    155.82 o
  -8   6  13      587.53      832.93    283.13 o
  -7   6  13       84.73      181.15    160.88 o
  -6   6  13      169.64      176.40    155.50 o
  -5   6  13      440.31      554.26    173.55 o
  -4   6  13     1184.71     1330.00    198.57 o
  -3   6  13     1047.41      997.80    173.68 o
  -2   6  13     1896.68     1743.28    211.44 o
  -1   6  13      294.01      329.05    194.77 o
   0   6  13      451.36      260.33    173.24 o
   1   6  13     2217.66     1866.01    388.28 o
   2   6  13     2261.56     2021.51    424.38 o
  -7   7  13     1392.08     1289.93    312.90 o
  -6   7  13     1067.21     1019.47    270.78 o
  -5   7  13      346.47      390.81    175.45 o
  -4   7  13      225.48      241.02    116.53 o
  -3   7  13      354.27      434.32    135.06 o
  -2   7  13     1060.07     1222.43    203.80 o
  -1   7  13     1266.12     1267.44    321.45 o
   0   7  13     1772.14     1311.78    339.82 o
   1   7  13      543.27      481.70    249.56 o
  -5   8  13     1178.70     1090.72    272.68 o
  -4   8  13      864.17     1203.15    268.25 o
  -3   8  13      227.07      298.41    131.47 o
  -2   8  13       79.79      172.60    184.95 o
  -1   8  13      108.95      -31.35    143.47 o
   0   8  13      515.63      549.80    257.16 o
  -4 -12  14      152.19      121.05    110.57 o
  -3 -12  14      844.47     1061.19    183.79 o
  -1 -12  14     1029.04     1134.43    341.09 o
   0 -12  14      261.75      458.27    246.08 o
   1 -12  14       10.44       -6.02    144.10 o
  -5 -11  14      818.84      621.60    175.24 o
  -4 -11  14      290.49      422.10    142.12 o
  -3 -11  14       60.78       92.03     90.45 o
  -2 -11  14      223.96      208.12    103.51 o
  -1 -11  14      952.95      719.23    269.51 o
   0 -11  14     1554.16     1820.72    412.66 o
   1 -11  14     1317.79     1977.81    430.40 o
   2 -11  14     1172.40     1197.77    347.74 o
   3 -11  14      145.51      210.92    177.67 o
  -6 -10  14       23.27       58.27    114.65 o
  -5 -10  14      108.62      203.55    112.57 o
  -4 -10  14      941.73     1023.68    182.00 o
  -3 -10  14     1188.94     1438.39    197.09 o
  -2 -10  14     1912.47     2301.01    240.49 o
  -1 -10  14      406.51      368.01    203.96 o
   0 -10  14       46.85       25.97    123.83 o
   1 -10  14      706.38      607.75    245.13 o
   2 -10  14     1521.09     2049.07    406.01 o
   3 -10  14     1784.54     2135.53    414.56 o
  -7  -9  14      409.77      385.74    186.85 o
  -6  -9  14      704.92      842.75    231.83 o
  -5  -9  14      740.02      688.18    156.91 o
  -4  -9  14      153.84      208.65    107.94 o
  -3  -9  14      106.69      154.54     99.45 o
  -2  -9  14     1645.75     1458.74    192.77 o
  -1  -9  14     2815.45     3067.27    319.24 o
   0  -9  14     3784.37     3732.98    497.86 o
   1  -9  14     1052.14      847.81    255.58 o
   2  -9  14      114.14      228.98    159.30 o
   3  -9  14      258.94      149.80    162.47 o
   4  -9  14      573.44      710.68    267.61 o
  -8  -8  14      276.78      314.80    185.59 o
  -7  -8  14       44.50      102.29    118.45 o
  -6  -8  14      226.41      160.88    129.53 o
  -5  -8  14      991.78     1161.16    193.34 o
  -4  -8  14     1017.34     1058.64    183.62 o
  -3  -8  14      743.66      870.26    152.02 o
  -2  -8  14      613.11      725.76    142.89 o
  -1  -8  14       45.57       -7.06     66.41 o
   0  -8  14      797.24      885.21    154.13 o
   1  -8  14     3244.79     3113.50    416.46 o
   2  -8  14     2964.41     3325.06    435.78 o
   3  -8  14     2843.31     3291.81    450.35 o
   4  -8  14      937.01      973.54    299.92 o
   5  -8  14       22.02       -7.60    125.41 o
  -8  -7  14      805.16      878.22    249.88 o
  -7  -7  14      933.70      739.82    208.07 o
  -6  -7  14      456.12      649.56    208.07 o
  -5  -7  14       25.00        6.26     70.36 o
  -4  -7  14       29.90       22.71     66.55 o
  -3  -7  14     1108.28     1360.34    183.20 o
  -2  -7  14      703.96      672.47    138.06 o
  -1  -7  14     3003.21     2424.78    235.05 o
   0  -7  14     1717.33     2266.37    261.28 o
   1  -7  14      563.63      747.74    218.84 o
   2  -7  14      313.27      407.28    185.90 o
   3  -7  14     1215.54     1009.01    271.10 o
   4  -7  14     3493.60     4424.97    540.61 o
   5  -7  14     1808.96     1938.85    393.03 o
  -9  -6  14      977.92      994.45    266.98 o
  -8  -6  14      160.53      219.16    144.73 o
  -7  -6  14      459.71      544.41    193.82 o
  -6  -6  14      908.67      909.89    229.29 o
  -5  -6  14     1506.50     1623.79    196.19 o
  -4  -6  14     1525.24     1804.89    198.42 o
  -3  -6  14      584.54      699.21    137.75 o
  -2  -6  14      173.79      163.20     89.35 o
  -1  -6  14     1009.49      986.22    158.18 o
   0  -6  14     2274.71     2888.59    329.53 o
   1  -6  14     3211.30     2883.74    261.91 o
   2  -6  14     2520.10     2777.80    371.18 o
   3  -6  14      738.42      763.89    238.48 o
   4  -6  14        7.78       32.94    125.10 o
   5  -6  14      114.63      136.50    149.48 o
  -9  -5  14     2491.22     2070.92    334.44 o
  -8  -5  14     2659.16     2743.60    358.51 o
  -7  -5  14     1500.22     1523.34    288.83 o
  -6  -5  14      139.23      138.08    104.83 o
  -5  -5  14      587.09      563.73    178.30 o
  -4  -5  14     2262.07     1911.75    241.96 o
  -3  -5  14     3764.94     4013.04    553.12 o
  -2  -5  14     1927.69     2187.71    212.54 o
  -1  -5  14      853.89      958.50    153.76 o
   0  -5  14       81.47       93.00     72.80 o
   1  -5  14       60.67       66.87     76.48 o
   2  -5  14      747.66      780.87    154.18 o
   3  -5  14     1726.10     1563.24    299.92 o
   4  -5  14     2402.36     1966.72    350.91 o
   5  -5  14     1117.27      898.80    262.55 o
  -9  -4  14       21.10       55.11    113.38 o
  -8  -4  14      520.73      456.05    188.75 o
  -7  -4  14     2619.04     2060.47    285.03 o
  -6  -4  14     2824.50     2825.94    342.36 o
  -5  -4  14     3965.41     3899.56    410.13 o
  -4  -4  14      189.37      227.08    130.16 o
  -3  -4  14       25.35       96.91    105.46 o
  -2  -4  14      777.00      631.02    125.60 o
  -1  -4  14     2710.26     2825.09    248.14 o
   0  -4  14     5077.85     4482.61    318.69 o
   1  -4  14     2105.91     2270.15    221.11 o
   2  -4  14     1350.64     1188.49    172.59 o
   3  -4  14       74.33      146.65     89.98 o
   4  -4  14      161.91      156.45    143.47 o
   5  -4  14     1301.74     1380.19    319.55 o
 -10  -3  14     1616.88     1567.36    300.87 o
  -9  -3  14     3079.58     3008.99    390.81 o
  -8  -3  14     1478.02     1589.53    293.27 o
  -7  -3  14      583.73      584.32    182.42 o
  -6  -3  14      646.06      647.66    188.44 o
  -5  -3  14     1651.55     1700.06    288.52 o
  -4  -3  14     6476.55     6508.56    570.06 o
  -3  -3  14     8618.03     9779.78    765.47 o
  -2  -3  14     5320.38     4970.97    485.82 o
  -1  -3  14       71.19       99.44    124.78 o
   0  -3  14      250.43      319.46    100.21 o
   1  -3  14     1963.87     2077.61    218.37 o
   2  -3  14     2744.24     2899.89    252.37 o
   3  -3  14      936.94     1117.36    177.23 o
   4  -3  14      789.24      992.88    176.28 o
   5  -3  14      427.79      285.67    173.87 o
 -10  -2  14       36.87       49.09    118.76 o
  -9  -2  14      475.75      475.37    203.01 o
  -8  -2  14     2183.46     1873.61    277.43 o
  -7  -2  14     6122.81     5409.92    516.54 o
  -6  -2  14     4627.57     4725.52    475.69 o
  -5  -2  14      291.20      194.14    126.68 o
  -4  -2  14        4.41      -10.13     82.03 o
  -3  -2  14     3323.56     3384.92    383.53 o
  -2  -2  14     7169.69     6364.77    585.27 o
  -1  -2  14     6317.89     6862.31    629.60 o
   0  -2  14     3463.82     3306.06    380.04 o
   1  -2  14      715.16     1226.91    253.68 o
   2  -2  14      113.47      134.21     84.42 o
   3  -2  14      169.53      254.91    102.53 o
   4  -2  14      561.29      559.95    142.10 o
   5  -2  14      657.93      585.92    155.97 o
 -10  -1  14     1674.05     1439.73    290.73 o
  -9  -1  14     1533.83     1479.00    295.17 o
  -8  -1  14      298.40      373.71    170.70 o
  -7  -1  14      700.93      583.05    190.34 o
  -6  -1  14     4193.94     4080.71    443.07 o
  -5  -1  14    10188.95     9940.03    786.37 o
  -4  -1  14     5521.98     6059.79    561.83 o
  -3  -1  14     2552.81     2581.13    348.06 o
  -2  -1  14     1044.55     1240.52    266.66 o
  -1  -1  14      430.48      430.72    178.30 o
   0  -1  14     2135.30     2151.68    310.05 o
   1  -1  14     5111.36     6238.73    591.92 o
   2  -1  14     3659.02     4137.40    462.70 o
   4  -1  14       32.19      169.44    144.73 o
   5  -1  14       41.06       67.46    146.00 o
 -10   0  14      636.87      784.16    176.06 o
  -9   0  14     1997.59     1676.31    288.20 o
  -8   0  14     3489.37     3232.27    388.28 o
  -7   0  14     2168.17     2077.57    315.75 o
  -6   0  14     1478.24     1428.33    269.51 o
  -5   0  14      102.28      166.59    132.70 o
  -4   0  14     5094.18     4593.14    483.61 o
  -3   0  14     8692.11     9949.85    821.84 o
  -2   0  14     6991.07     7505.85    672.36 o
  -1   0  14    10571.38    10926.56    869.03 o
   0   0  14     2526.62     2203.93    332.54 o
   1   0  14      137.52      164.05    147.90 o
   2   0  14     2141.25     1540.44    296.75 o
   3   0  14     2191.92     2113.36    342.67 o
   4   0  14     1611.54     1551.21    316.07 o
   5   0  14      969.58     1019.15    285.67 o
  -9   1  14       36.57       71.31     93.56 o
  -8   1  14      186.72      141.88    136.18 o
  -7   1  14     1713.53     1559.44    298.97 o
  -6   1  14     4239.52     3901.14    434.52 o
  -5   1  14     3459.57     3538.20    416.46 o
  -4   1  14     3360.35     2856.98    377.19 o
  -3   1  14      648.27      707.83    235.63 o
  -2   1  14     1209.90     1160.40    257.48 o
  -1   1  14     6771.20     5767.47    573.23 o
   0   1  14     7924.26     8165.86    725.88 o
   2   1  14     1695.80     1597.45    305.93 o
   3   1  14      193.84      113.38    140.30 o
   4   1  14      208.63      248.93    188.44 o
   5   1  14      642.58      778.46    274.58 o
  -9   2  14     1014.70     1022.96    183.62 o
  -8   2  14     1183.06     1128.24    190.60 o
  -7   2  14      344.86      250.56    120.65 o
  -6   2  14        1.11       10.13    106.73 o
  -5   2  14     1520.18     1834.34    317.02 o
  -4   2  14     4490.92     4998.52    543.15 o
  -3   2  14     7532.75     7785.19    707.83 o
  -2   2  14     5593.16     5184.74    535.86 o
  -1   2  14     1220.33     1296.90    285.67 o
   0   2  14        9.87       28.82    104.20 o
   1   2  14      984.25      858.26    240.06 o
   2   2  14     5030.94     4637.48    520.03 o
   3   2  14     4515.54     4905.41    556.45 o
   4   2  14     1995.64     1679.16    357.24 o
  -9   3  14      143.89       98.18    179.25 o
  -8   3  14      621.29      621.52    167.55 o
  -7   3  14     1609.44     1597.42    211.81 o
  -6   3  14     2102.57     2242.55    239.62 o
  -5   3  14     1551.36     1660.06    274.90 o
  -4   3  14      190.74      263.61    111.32 o
  -3   3  14     1082.24     1147.79    178.94 o
  -2   3  14     3262.01     2868.57    248.04 o
  -1   3  14     4153.34     4180.95    296.85 o
   0   3  14     6717.26     5947.68    608.70 o
   1   3  14     2058.72     1471.08    306.88 o
   2   3  14      167.54      152.33    157.72 o
   3   3  14      608.99      513.69    226.76 o
   4   3  14     1578.07     1610.12    379.41 o
  -8   4  14      184.23      251.46    188.75 o
  -7   4  14       42.95       71.31     89.50 o
  -6   4  14     1196.53     1029.43    186.96 o
  -5   4  14     1391.03     1457.06    208.59 o
  -4   4  14     3060.80     3109.05    275.13 o
  -3   4  14     1662.78     1939.66    253.36 o
  -2   4  14      370.75      385.82    118.91 o
  -1   4  14        6.35       -8.19     64.44 o
   0   4  14     1006.78      761.99    253.36 o
   1   4  14     3421.29     3020.39    427.23 o
   2   4  14     3104.80     3762.43    496.59 o
   3   4  14     2006.19     1773.22    395.24 o
  -8   5  14     1312.19     1354.54    331.27 o
  -7   5  14     1386.23     1731.73    331.59 o
  -6   5  14      549.59      612.94    155.25 o
  -5   5  14        3.56       -0.87     85.98 o
  -4   5  14      378.98      373.03    125.84 o
  -3   5  14     1257.97     1297.05    191.60 o
  -2   5  14     2690.29     3079.42    267.52 o
  -1   5  14     3080.37     3235.44    451.30 o
   0   5  14     1496.53     1511.31    329.05 o
   1   5  14      153.52      130.80    160.57 o
   2   5  14      254.66      283.13    208.07 o
  -7   6  14      681.61      684.08    242.28 o
  -6   6  14     1633.82     1746.93    326.52 o
  -5   6  14     1602.78     2005.94    253.24 o
  -4   6  14     1361.45     1293.45    203.71 o
  -3   6  14      300.44      325.79    123.52 o
  -2   6  14       34.20       32.21     89.46 o
   0   6  14      910.25      843.70    281.87 o
   1   6  14     1847.56     1541.71    366.11 o
  -6   7  14       21.51      178.94    154.87 o
  -5   7  14      129.49      158.35    146.32 o
  -4   7  14     1431.33     1568.10    225.88 o
  -3   7  14     2375.01     2275.97    253.77 o
  -2   7  14     1001.43     1215.82    339.19 o
  -1   7  14      472.14      323.67    221.69 o
   0   7  14        4.98       33.89    158.35 o
  -3 -12  15      658.00      942.82    312.27 o
  -1 -12  15       18.89      131.11    170.39 o
   0 -12  15      280.92      469.35    258.75 o
  -5 -11  15       78.06      124.99    113.10 o
  -4 -11  15       56.01       56.09     98.82 o
  -3 -11  15      304.05      354.83    124.36 o
  -2 -11  15     1356.88     1224.37    340.46 o
  -1 -11  15     1309.73     1066.65    329.05 o
   0 -11  15     1230.89      983.36    326.52 o
   1 -11  15      130.77      221.69    199.21 o
   2 -11  15        0.32      -82.03    125.41 o
  -6 -10  15      446.01      488.67    203.96 o
  -5 -10  15      588.85      483.15    150.42 o
  -4 -10  15      787.44      783.93    169.97 o
  -3 -10  15       67.76       73.38     97.39 o
  -2 -10  15        4.22       51.89     88.19 o
  -1 -10  15       49.65       46.24    144.10 o
   0 -10  15      692.83      734.75    275.85 o
   1 -10  15     2454.14     2240.35    439.90 o
   2 -10  15     1401.36     1493.25    365.16 o
   3 -10  15      440.89      413.61    220.11 o
  -7  -9  15      435.21      441.17    203.96 o
  -6  -9  15       29.42       83.93    117.81 o
  -5  -9  15       73.17       88.61     98.01 o
  -4  -9  15      279.61      377.95    126.31 o
  -3  -9  15      651.79      874.93    166.83 o
  -2  -9  15      844.04      859.64    156.24 o
  -1  -9  15     1058.50     1203.84    179.46 o
   0  -9  15      549.82      590.65    237.84 o
   1  -9  15        2.39       33.89    120.35 o
   2  -9  15      688.70      730.00    259.38 o
   3  -9  15     1145.20     1753.27    372.44 o
  -7  -8  15      795.36      839.26    232.78 o
  -6  -8  15     1056.07     1012.50    245.44 o
  -5  -8  15      692.21      662.72    162.17 o
  -4  -8  15      608.06      667.83    153.27 o
  -3  -8  15       29.39       60.93     82.20 o
  -2  -8  15      177.99      201.48     96.56 o
  -1  -8  15     1433.37     1526.47    200.17 o
   0  -8  15     1224.21     1505.89    214.88 o
   1  -8  15     1185.13     1209.17    296.43 o
   2  -8  15      724.87      796.82    259.70 o
   3  -8  15       35.51       96.91    141.25 o
   4  -8  15      533.47      723.67    269.51 o
  -8  -7  15      913.21      776.24    232.78 o
  -7  -7  15      186.74      219.79    149.17 o
  -6  -7  15        1.80       12.98    120.35 o
  -5  -7  15     1494.99     1623.75    208.78 o
  -4  -7  15     1218.27     1350.09    189.44 o
  -3  -7  15     1485.62     1537.45    252.57 o
  -2  -7  15      634.50      827.57    156.42 o
  -1  -7  15      294.03      400.33    125.25 o
   0  -7  15      137.79      160.24     92.08 o
   1  -7  15      354.31      418.44    119.48 o
   2  -7  15     1038.43     1228.49    285.03 o
   3  -7  15      841.68     1338.07    309.74 o
   4  -7  15      449.81      796.51    274.58 o
  -8  -6  15     1123.79     1160.08    266.35 o
  -7  -6  15     3654.13     2881.99    390.81 o
  -6  -6  15     2590.90     2425.94    319.24 o
  -5  -6  15      879.50     1027.38    227.39 o
  -4  -6  15        1.79       54.04     71.52 o
  -3  -6  15      218.49      356.43    115.25 o
  -2  -6  15     1695.46     1983.34    216.62 o
  -1  -6  15     1024.26     1262.67    182.90 o
   0  -6  15     1300.05     1304.87    182.00 o
   1  -6  15     1184.35     1417.24    188.80 o
   2  -6  15       18.73        4.64     70.75 o
   3  -6  15      133.85      118.45    142.83 o
   4  -6  15      610.84      756.92    254.95 o
   5  -6  15     1171.15     1013.77    302.77 o
  -9  -5  15     1186.60      939.02    249.56 o
  -8  -5  15      248.32      424.38    191.92 o
  -7  -5  15       33.51       57.64    119.08 o
  -6  -5  15     1844.99     1851.13    279.33 o
  -5  -5  15     3914.90     3470.75    391.13 o
  -4  -5  15     4604.31     4488.63    470.62 o
  -3  -5  15     1275.14     1208.54    240.06 o
  -2  -5  15      134.64      187.46     90.35 o
  -1  -5  15       18.15       10.85     69.91 o
   0  -5  15      698.86      962.83    156.94 o
   1  -5  15     1482.28     1281.54    180.59 o
   2  -5  15     1929.93     2417.60    244.13 o
   3  -5  15      829.05     1181.93    279.97 o
   4  -5  15       99.57      120.03    141.25 o
   5  -5  15      128.87       95.01    154.23 o
  -9  -4  15     1477.40     1438.46    293.27 o
  -8  -4  15     2002.88     1647.17    315.12 o
  -7  -4  15     3092.32     2889.60    354.71 o
  -6  -4  15     1982.61     2159.28    308.79 o
  -5  -4  15       41.69       59.86    112.75 o
  -4  -4  15     1725.24     2027.85    300.55 o
  -3  -4  15     3310.97     3389.99    385.11 o
  -2  -4  15     4897.75     5281.02    513.69 o
  -1  -4  15     2715.80     2414.54    330.32 o
   0  -4  15      646.45      784.16    223.59 o
   1  -4  15        4.18       19.87     72.51 o
   2  -4  15       61.10       76.14     81.42 o
   3  -4  15      898.00      987.83    220.27 o
   4  -4  15      864.58      948.21    261.91 o
   5  -4  15      492.55      507.36    218.21 o
  -9  -3  15      254.18      156.45    164.69 o
  -8  -3  15       99.92      238.16    136.18 o
  -7  -3  15     1824.17     1512.57    273.63 o
  -6  -3  15     5316.41     5204.38    510.21 o
  -5  -3  15     6625.56     6145.93    581.47 o
  -4  -3  15     4633.24     4521.56    460.17 o
  -3  -3  15      332.64      448.45    178.94 o
  -2  -3  15     1151.84     1084.71    244.81 o
  -1  -3  15     3009.49     2948.19    383.84 o
   0  -3  15     4261.43     4529.80    496.91 o
   1  -3  15     3225.32     3637.01    424.70 o
   2  -3  15     1175.37     1732.05    304.03 o
   3  -3  15      293.56      444.36    130.62 o
   4  -3  15       80.71       21.55     88.86 o
   5  -3  15      244.25      260.01    177.99 o
  -9  -2  15     2188.84     1917.00    346.79 o
  -8  -2  15     2509.47     1950.89    293.27 o
  -7  -2  15      317.69      273.31    144.73 o
  -6  -2  15       19.14      -28.19     95.64 o
  -5  -2  15     1893.20     1474.57    270.46 o
  -4  -2  15     7450.20     6914.89    624.22 o
  -3  -2  15     8382.60     8956.67    750.90 o
  -2  -2  15     6965.26     6259.31    598.25 o
  -1  -2  15     1526.23     1795.70    323.35 o
   0  -2  15       49.76      102.61    119.71 o
   1  -2  15     1213.09     1481.54    289.47 o
   2  -2  15     2666.89     3362.12    424.70 o
   3  -2  15     2393.28     2650.49    377.83 o
   4  -2  15      920.82     1162.30    286.62 o
   5  -2  15      445.27      612.19    243.86 o
  -9  -1  15      402.88      299.92    156.77 o
  -8  -1  15      894.35      605.85    206.49 o
  -7  -1  15     1565.97     1778.92    310.69 o
  -6  -1  15     3712.47     3964.48    452.25 o
  -5  -1  15     3040.02     3103.69    375.93 o
  -4  -1  15     1468.05     1598.08    291.68 o
  -3  -1  15      887.84      730.95    226.76 o
  -2  -1  15     3485.49     3381.75    425.97 o
  -1  -1  15    10716.65    11708.82    933.32 o
   0  -1  15     7292.53     7162.55    660.64 o
   1  -1  15     3446.06     3820.70    453.83 o
   2  -1  15      179.80      212.19    160.57 o
   3  -1  15       37.55       61.12    135.23 o
  -9   0  15      863.46     1071.41    245.13 o
  -8   0  15      435.15      342.99    170.07 o
  -7   0  15       36.05       68.09    129.53 o
  -6   0  15      697.98      661.91    209.97 o
  -5   0  15     3865.03     3474.86    413.93 o
  -4   0  15     5511.19     5520.13    563.10 o
  -3   0  15     7716.08     8318.51    751.54 o
  -2   0  15     1904.48     1730.15    323.99 o
  -1   0  15      104.20      214.09    150.75 o
   0   0  15     1654.66     1401.41    295.80 o
   1   0  15     5800.62     6782.82    658.74 o
   2   0  15     5251.28     5569.22    582.42 o
   4   0  15      726.52     1007.75    282.82 o
  -9   1  15      801.15      828.89    178.16 o
  -8   1  15     1858.04     1740.28    316.07 o
  -7   1  15     1948.65     1915.73    336.02 o
  -6   1  15      302.20      335.70    169.44 o
  -5   1  15       46.42      114.96    133.65 o
  -4   1  15      357.66      416.46    189.70 o
  -3   1  15     2078.03     2378.75    390.81 o
  -2   1  15     6265.51     5939.13    596.03 o
  -1   1  15     4392.47     3922.05    463.02 o
   0   1  15     3267.14     2774.32    386.38 o
   1   1  15      940.75     1117.96    275.53 o
   2   1  15      231.91      298.65    177.35 o
   3   1  15     2484.23     2662.52    396.83 o
   4   1  15     2268.47     2549.77    418.05 o
  -9   2  15       27.90      102.31    103.61 o
  -8   2  15       15.07      -11.44     91.73 o
  -7   2  15      335.50      345.66    121.51 o
  -6   2  15     2046.92     1770.68    321.14 o
  -5   2  15     2626.66     2224.20    361.04 o
  -4   2  15     2054.21     2357.22    387.64 o
  -3   2  15      844.39     1004.26    277.11 o
  -2   2  15       11.02       67.77    135.55 o
  -1   2  15      800.23      724.30    240.06 o
   0   2  15     3555.92     3715.87    466.19 o
   2   2  15     3378.36     3385.24    445.92 o
   3   2  15      703.84      959.61    279.97 o
  -8   3  15     2125.87     2106.17    317.65 o
  -7   3  15      882.34      827.28    171.83 o
  -6   3  15       11.71       75.98     89.94 o
  -5   3  15      115.44      123.14     94.10 o
  -4   3  15     2199.79     2246.31    395.40 o
  -3   3  15     2797.52     2626.92    245.21 o
  -2   3  15     2711.50     2719.10    247.25 o
  -1   3  15     1342.83     1332.25    177.98 o
   0   3  15      337.35      277.11    181.79 o
   1   3  15      613.66      858.58    260.33 o
   2   3  15     1412.90     1399.83    329.05 o
   3   3  15     1947.60     1754.85    374.66 o
  -8   4  15     1495.09     1397.29    328.10 o
  -7   4  15     1977.35     2103.93    255.50 o
  -6   4  15     1940.84     1927.53    244.95 o
  -5   4  15      787.17      717.13    166.14 o
  -4   4  15      343.90      380.82    129.95 o
  -3   4  15       10.08       68.49     86.25 o
  -2   4  15      307.08      379.63    121.80 o
  -1   4  15     1478.36     1648.75    352.49 o
   0   4  15     1682.75     1487.87    334.44 o
   1   4  15     1515.99     1487.55    330.64 o
   2   4  15      512.57      431.98    227.39 o
  -7   5  15      217.72      266.98    181.47 o
  -6   5  15      149.56       48.68    103.49 o
  -5   5  15     1654.05     1419.77    221.35 o
  -4   5  15     1092.84     1144.04    194.51 o
  -3   5  15     1836.87     1833.64    227.52 o
  -2   5  15     1424.17     1663.78    215.23 o
  -1   5  15        6.56       31.35    145.68 o
   0   5  15      101.12       63.66    160.25 o
   1   5  15      334.34      233.41    182.74 o
  -6   6  15     2235.88     2465.85    389.23 o
  -5   6  15      794.50      811.24    181.62 o
  -4   6  15       71.37      150.08    106.92 o
  -3   6  15     1871.18     1881.68    239.61 o
  -2   6  15     1234.74     1241.79    349.32 o
  -1   6  15     1134.36     1143.61    331.27 o
   0   6  15      654.95      383.21    208.39 o
  -3   7  15      608.64      609.34    160.27 o
  -4 -11  16      320.59      303.33    129.23 o
  -3 -11  16      379.97      419.23    135.00 o
  -2 -11  16      747.77      552.65    252.41 o
  -1 -11  16      216.33      230.24    192.24 o
   0 -11  16       28.07       46.56    156.45 o
  -5 -10  16      233.34      434.10    141.96 o
  -4 -10  16       81.01       64.68     98.00 o
  -3 -10  16       11.51        3.90     80.89 o
  -2 -10  16      219.40      288.70    121.45 o
  -1 -10  16      740.15      885.18    303.72 o
   0 -10  16      541.07      664.76    284.40 o
   1 -10  16      420.65      544.10    250.83 o
   2 -10  16       10.06       10.13    151.07 o
  -6  -9  16      229.86      189.07    139.67 o
  -5  -9  16      652.64      690.60    170.99 o
  -4  -9  16      504.62      664.87    168.69 o
  -3  -9  16      880.10      915.15    169.99 o
  -2  -9  16      153.69      170.06     97.32 o
  -1  -9  16        0.55       61.42     81.19 o
   0  -9  16      180.44      298.33    201.42 o
   1  -9  16      226.10      225.18    180.52 o
   2  -9  16      463.31      578.62    241.64 o
   3  -9  16      486.86      407.60    215.04 o
  -7  -8  16      983.41      740.45    234.36 o
  -6  -8  16      816.16     1099.59    270.46 o
  -5  -8  16      156.79      120.34     98.90 o
  -4  -8  16      181.61      291.32    109.82 o
  -3  -8  16      904.11     1033.83    178.70 o
  -2  -8  16     1025.91     1090.65    180.76 o
  -1  -8  16      828.15     1047.58    177.92 o
   0  -8  16      216.12      243.34    116.94 o
   1  -8  16       98.42       75.38    134.92 o
   2  -8  16       31.51       85.83    120.98 o
   3  -8  16      220.83      320.50    187.49 o
  -8  -7  16       16.96       -0.63    116.86 o
  -7  -7  16      766.02      553.91    209.34 o
  -6  -7  16     2126.66     1833.71    329.37 o
  -5  -7  16     3393.49     3350.08    387.64 o
  -4  -7  16     2001.64     2641.62    343.94 o
  -3  -7  16      284.20      355.99    119.85 o
  -2  -7  16       52.48      103.12     87.22 o
  -1  -7  16      278.42      197.94    105.20 o
   0  -7  16      775.03      952.51    172.73 o
   1  -7  16      772.40      779.01    178.15 o
   2  -7  16      359.60      257.48    158.35 o
   3  -7  16       63.95       19.64    118.13 o
   4  -7  16        7.26      -31.04    127.00 o
  -8  -6  16     2022.34     2004.09    346.79 o
  -7  -6  16     1356.90     1641.47    327.47 o
  -6  -6  16       32.34       -8.23     96.59 o
  -5  -6  16      191.97      125.41    119.08 o
  -4  -6  16     2117.14     2101.32    308.47 o
  -3  -6  16     3166.05     2849.69    373.71 o
  -2  -6  16     2361.94     3137.26    372.44 o
  -1  -6  16     1202.94     1376.50    196.89 o
   0  -6  16      105.23      105.66     87.61 o
   1  -6  16      200.20      198.16     98.16 o
   2  -6  16      348.42      350.27    172.29 o
   3  -6  16      642.56      859.53    266.98 o
   4  -6  16      385.11      526.99    227.39 o
  -8  -5  16     1244.77      991.28    274.90 o
  -7  -5  16     3218.56     2534.26    345.52 o
  -6  -5  16     4010.81     3893.86    434.52 o
  -5  -5  16     3185.34     2946.92    368.96 o
  -4  -5  16      993.27     1187.95    264.13 o
  -3  -5  16      218.14      246.08    148.53 o
  -2  -5  16     1157.39     1510.67    273.63 o
  -1  -5  16     3842.03     4495.91    475.69 o
   0  -5  16     3121.89     3878.98    438.00 o
   1  -5  16      753.04     1005.85    250.51 o
   2  -5  16      251.18      316.80    118.12 o
   3  -5  16      112.07       75.38    129.21 o
   4  -5  16      353.48      536.81    215.36 o
  -9  -4  16     1280.36     1193.02    294.85 o
  -8  -4  16      491.53      481.39    202.69 o
  -7  -4  16       17.46       10.45     98.18 o
  -6  -4  16      462.65      559.61    195.72 o
  -5  -4  16     2348.95     2513.35    356.92 o
  -4  -4  16     6333.57     6803.09    622.32 o
  -3  -4  16     5460.79     5427.97    534.91 o
  -2  -4  16     2326.38     2613.43    354.39 o
  -1  -4  16       24.72       17.74    107.36 o
   0  -4  16      327.36      407.91    194.46 o
   1  -4  16     2574.35     3466.31    444.02 o
   2  -4  16     1798.27     2150.09    354.71 o
   3  -4  16     1065.18     1380.51    291.37 o
  -9  -3  16      485.89      529.53    226.44 o
  -8  -3  16     1842.17     1681.06    295.80 o
  -7  -3  16     2557.79     2277.41    328.74 o
  -6  -3  16     3810.29     3884.68    451.62 o
  -5  -3  16     1741.71     2089.29    340.77 o
  -4  -3  16       12.34      -40.85     95.64 o
  -3  -3  16     3054.40     2934.25    376.56 o
  -2  -3  16     2812.03     2737.26    377.51 o
  -1  -3  16     5142.15     5526.46    570.70 o
   0  -3  16     2602.59     2587.46    383.21 o
   1  -3  16      832.80      887.08    252.73 o
   2  -3  16      189.82      208.39    159.93 o
   3  -3  16      850.66     1065.39    277.75 o
   4  -3  16     1400.73     2017.08    361.04 o
  -9  -2  16      150.73      141.57    155.50 o
  -8  -2  16       70.62        2.53    115.60 o
  -7  -2  16      478.43      479.80    191.92 o
  -6  -2  16     2820.33     3021.66    400.95 o
  -5  -2  16     3014.91     2503.54    347.42 o
  -4  -2  16     3577.91     3911.28    453.83 o
  -3  -2  16     3990.15     4746.42    509.89 o
  -2  -2  16       16.75        2.53    125.73 o
  -1  -2  16     1186.03     1737.43    336.02 o
   0  -2  16     2502.62     3143.91    416.78 o
   1  -2  16     4352.00     3672.17    440.53 o
   2  -2  16     3565.95     3315.56    433.25 o
   3  -2  16     1214.48     1273.46    303.08 o
   4  -2  16        9.67       53.84    165.00 o
  -9  -1  16      779.52      782.26    228.34 o
  -8  -1  16     1278.10      980.51    259.38 o
  -7  -1  16      663.97      598.25    223.59 o
  -6  -1  16      255.42      253.05    161.52 o
  -5  -1  16       64.82       -6.33    107.68 o
  -4  -1  16      454.77      607.44    215.36 o
  -3  -1  16     2601.43     2715.41    388.59 o
  -2  -1  16     4105.09     4510.48    527.94 o
  -1  -1  16     2790.75     3157.84    419.31 o
   0  -1  16      369.00      489.62    202.37 o
   1  -1  16      219.98      232.14    169.75 o
   2  -1  16     1627.68     2237.82    385.43 o
   3  -1  16     3180.45     3133.14    437.37 o
   4  -1  16     2868.66     3882.14    501.34 o
  -9   0  16        1.66      -25.34    121.93 o
  -8   0  16      376.42      269.20    169.12 o
  -7   0  16     1527.02     1687.71    337.92 o
  -6   0  16     1057.28      942.82    255.26 o
  -5   0  16     2170.07     1694.99    321.77 o
  -4   0  16      757.30      797.46    248.61 o
  -3   0  16       56.23      -13.30    124.46 o
  -2   0  16      270.92      379.73    187.17 o
  -1   0  16     3033.80     3318.09    425.02 o
   0   0  16     4978.62     4618.48    527.94 o
   1   0  16     2324.56     2639.72    395.56 o
   2   0  16     1036.23     1112.89    298.65 o
   3   0  16        2.00      116.55    153.28 o
  -8   1  16      389.75      384.48    196.04 o
  -7   1  16      105.20      136.50    157.40 o
  -6   1  16      291.28      292.63    170.07 o
  -5   1  16      495.79      443.38    197.62 o
  -4   1  16     1995.57     1712.73    347.42 o
  -3   1  16     2323.55     2069.02    386.69 o
  -2   1  16     1370.75     1472.35    318.92 o
  -1   1  16       21.98       18.69    123.83 o
   0   1  16      348.07      374.66    193.19 o
   1   1  16     2004.79     1837.19    361.04 o
   2   1  16     2707.76     3361.17    462.07 o
  -8   2  16     1758.38     1661.12    248.61 o
  -7   2  16     1536.89     1393.83    212.02 o
  -6   2  16     2067.86     1902.12    355.66 o
  -5   2  16      271.65      248.29    177.67 o
  -4   2  16       53.43       92.48    155.50 o
  -3   2  16      126.28       72.84    156.77 o
  -2   2  16     1186.27      993.50    275.85 o
  -1   2  16     1997.56     1779.55    351.22 o
   0   2  16     1626.92     2009.16    379.09 o
   1   2  16      313.42      214.41    175.77 o
   2   2  16        0.53       31.04    144.73 o
   3   2  16      403.03      507.67    236.89 o
  -8   3  16      433.79      386.49    157.43 o
  -7   3  16      316.38      281.54    125.65 o
  -6   3  16     1632.46     1399.96    210.85 o
  -5   3  16     1960.53     1672.18    219.28 o
  -4   3  16     1622.25     1780.33    224.84 o
  -3   3  16      523.15      374.16    120.95 o
  -2   3  16      144.88       96.41     94.04 o
  -1   3  16       52.50        8.23    123.20 o
   0   3  16      704.30      651.14    254.31 o
   1   3  16     1605.01     1356.75    333.49 o
   2   3  16     1690.56     1515.11    355.97 o
  -7   4  16     2572.22     2482.28    285.18 o
  -6   4  16      530.49      623.65    164.29 o
  -5   4  16       20.66       -2.18     92.64 o
  -4   4  16      453.55      462.26    142.87 o
  -3   4  16     1634.93     1631.42    221.41 o
  -2   4  16     1380.88     1365.17    198.40 o
  -1   4  16      706.27      749.64    273.31 o
   0   4  16      181.61      237.53    189.39 o
   1   4  16        0.48       53.84    158.67 o
  -6   5  16     3027.26     2709.50    302.20 o
  -5   5  16     2989.71     2637.45    294.08 o
  -4   5  16     1657.93     1550.82    228.25 o
  -3   5  16       89.09       91.73    105.74 o
  -2   5  16      164.00      160.57    200.16 o
  -1   5  16      831.28      803.79    296.75 o
   0   5  16     1611.40     1491.67    372.76 o
  -4   6  16     2504.18     2677.41    289.60 o
  -3   6  16     2071.55     2119.96    259.43 o
  -4 -10  17      394.35      435.52    148.49 o
  -3 -10  17      858.43     1111.35    209.08 o
  -2 -10  17      527.68      622.55    159.58 o
  -1 -10  17      418.76      478.85    244.49 o
   0 -10  17        9.94       58.91    156.45 o
  -6  -9  17      940.36     1092.62    272.05 o
  -5  -9  17     1032.04      964.99    265.08 o
  -4  -9  17      547.33      747.15    175.23 o
  -3  -9  17       36.98       19.10     77.30 o
  -2  -9  17      172.30      259.32    113.99 o
  -1  -9  17      551.57      682.02    160.00 o
   0  -9  17      713.15      835.78    298.33 o
   1  -9  17      650.45      740.45    270.15 o
   2  -9  17       70.95      247.34    188.75 o
  -6  -8  17        4.02       -2.22    139.67 o
  -5  -8  17      598.94      804.74    237.84 o
  -4  -8  17     1798.24     1865.38    312.59 o
  -3  -8  17     2051.14     1555.33    286.62 o
  -2  -8  17      984.75      940.32    178.25 o
  -1  -8  17      398.00      616.40    159.93 o
   0  -8  17       85.68      176.11    107.20 o
   1  -8  17      540.90      818.68    274.90 o
  -7  -7  17     2369.60     1771.64    351.22 o
  -6  -7  17     1807.69     2062.05    344.89 o
  -5  -7  17      700.41      647.34    210.29 o
  -4  -7  17        2.36       77.91    125.41 o
  -3  -7  17      361.40      288.52    163.74 o
  -2  -7  17     2078.89     2191.90    332.54 o
  -1  -7  17     1939.26     2048.43    311.00 o
   0  -7  17     1430.23     1627.61    221.81 o
   1  -7  17      179.62      255.26    159.30 o
   2  -7  17       44.01       65.24    127.31 o
   3  -7  17      158.54      146.32    157.08 o
  -7  -6  17      142.71      157.40    154.55 o
  -6  -6  17     1363.42     1027.70    248.29 o
  -5  -6  17     1973.08     2236.55    331.27 o
  -4  -6  17     2500.98     2678.67    367.06 o
  -3  -6  17     1631.34     1997.44    340.14 o
  -2  -6  17      583.93      955.18    240.69 o
  -1  -6  17      253.38      190.97    139.67 o
   0  -6  17      821.14      864.92    234.36 o
   1  -6  17     2160.83     2128.56    322.09 o
  -8  -5  17     1169.66     1225.32    309.74 o
  -7  -5  17     1748.55     1576.86    297.07 o
  -6  -5  17      641.47      721.77    224.54 o
  -5  -5  17        1.45       30.40    114.01 o
  -4  -5  17      465.13      627.07    216.62 o
  -3  -5  17     3940.22     3858.07    441.48 o
  -2  -5  17     5930.09     5560.67    555.18 o
  -1  -5  17     3380.71     4364.16    484.24 o
   0  -5  17      992.66     1494.84    294.85 o
   1  -5  17        6.94       44.66    132.70 o
   2  -5  17      839.14     1398.88    306.57 o
  -8  -4  17       20.51        0.63    122.25 o
  -7  -4  17     1040.50      933.96    249.56 o
  -6  -4  17     2664.62     2769.57    377.51 o
  -5  -4  17     3488.77     3307.96    430.40 o
  -4  -4  17     2097.38     2289.13    342.04 o
  -3  -4  17       14.60      -52.89    102.93 o
  -2  -4  17      407.95      525.73    208.39 o
  -1  -4  17     2413.71     2311.61    353.44 o
   0  -4  17     4026.46     5463.12    579.88 o
   1  -4  17     2907.72     3453.33    455.74 o
   2  -4  17     1248.23     1654.77    340.46 o
   3  -4  17      222.69      214.72    173.24 o
  -8  -3  17      941.91      755.02    239.43 o
  -7  -3  17      116.54       52.57    131.75 o
  -6  -3  17       16.64       47.51    120.66 o
  -5  -3  17     1785.73     2034.18    351.86 o
  -4  -3  17     1261.84     1223.42    276.16 o
  -3  -3  17     2404.88     2980.17    400.00 o
  -2  -3  17     2613.29     2813.27    393.66 o
  -1  -3  17     2207.24     1831.81    344.26 o
   0  -3  17       68.92      123.83    162.79 o
   1  -3  17      891.37     1098.64    290.10 o
   2  -3  17     2943.66     3754.19    470.94 o
   3  -3  17     2529.73     2838.61    414.88 o
  -8  -2  17      701.85      879.80    254.95 o
  -7  -2  17     1500.98     1341.87    302.45 o
  -6  -2  17     1032.33      931.11    268.25 o
  -5  -2  17      610.96      718.28    228.03 o
  -4  -2  17       49.01      123.51    139.98 o
  -3  -2  17       18.93      -41.49     93.43 o
  -2  -2  17     1338.81     1074.89    280.28 o
  -1  -2  17     4506.38     4794.25    561.51 o
   0  -2  17     3977.96     4931.38    557.40 o
   1  -2  17     1818.70     2104.49    366.43 o
   2  -2  17       77.48       90.58    148.85 o
   3  -2  17      449.23      708.15    258.11 o
  -8  -1  17       48.05      -23.44    127.31 o
  -7  -1  17        1.15      -26.60    116.55 o
  -6  -1  17      548.34      464.29    198.57 o
  -5  -1  17     2151.48     2276.14    371.81 o
  -4  -1  17     3120.59     2974.47    414.56 o
  -3  -1  17      941.37      743.30    251.78 o
  -2  -1  17      278.74      341.09    195.72 o
  -1  -1  17      119.06      243.86    174.50 o
   0  -1  17     1204.52     1298.80    305.93 o
   1  -1  17     1459.56     1339.97    315.12 o
   2  -1  17     2371.70     2776.85    418.68 o
   3  -1  17     1436.72     2182.40    411.08 o
  -8   0  17     2023.72     1881.85    354.71 o
  -7   0  17     1478.17     1714.31    357.56 o
  -6   0  17     1035.66     1003.63    275.85 o
  -5   0  17      140.89      245.76    173.24 o
  -4   0  17      431.45      467.77    218.21 o
  -3   0  17     2067.77     2232.75    398.41 o
  -2   0  17     1546.97     1659.52    356.29 o
  -1   0  17      428.08      339.82    193.82 o
   0   0  17     1395.55     1571.48    331.59 o
   1   0  17       48.57      156.77    154.87 o
   2   0  17      330.83      402.53    211.87 o
   3   0  17     1048.78     1016.62    317.02 o
  -8   1  17        2.59       42.12    146.95 o
  -7   1  17     1080.17     1190.17    307.20 o
  -6   1  17     2412.78     2383.82    396.20 o
  -5   1  17     2016.88     1556.59    331.59 o
  -4   1  17     1103.63     1273.15    326.84 o
  -3   1  17      255.11      482.97    238.48 o
  -2   1  17        3.96      -43.70    126.05 o
  -1   1  17      620.00     1111.31    297.07 o
   0   1  17     1505.90     1612.33    351.22 o
   1   1  17     1819.79     1873.61    373.39 o
   2   1  17     1061.46     1026.75    317.34 o
  -7   2  17     1463.16     1261.81    211.79 o
  -6   2  17       10.59      -33.25    132.70 o
  -5   2  17      359.26      292.63    203.32 o
  -4   2  17     1092.78     1263.33    328.10 o
  -3   2  17     1441.66     1508.46    363.57 o
  -2   2  17     1622.54     1247.18    317.65 o
  -1   2  17      455.61      349.32    208.07 o
   0   2  17       44.08       46.56    157.72 o
   1   2  17      259.03      351.22    217.57 o
  -7   3  17     1931.01     1887.23    254.59 o
  -6   3  17     2892.35     2721.25    279.71 o
  -5   3  17     2386.19     2203.12    254.74 o
  -4   3  17      661.86      550.03    144.26 o
  -3   3  17      204.74      248.92    108.71 o
  -2   3  17      678.54      650.62    150.94 o
  -1   3  17     1124.00      869.67    294.85 o
   0   3  17     1174.17     1080.59    330.95 o
   1   3  17      740.68      827.23    291.37 o
  -6   4  17      441.38      515.08    158.66 o
  -5   4  17     1940.64     1930.68    256.20 o
  -4   4  17     2685.39     2644.80    283.79 o
  -3   4  17     3001.55     3071.42    289.01 o
  -2   4  17      672.95      650.82    262.55 o
  -1   4  17       12.64      -85.83    146.32 o
  -3   5  17      851.80      964.34    191.75 o
  -4  -9  18      400.10      370.23    185.59 o
  -3  -9  18     1037.26     1527.46    292.63 o
  -2  -9  18     1456.72     2104.49    318.92 o
   0  -9  18      401.51      477.59    252.73 o
  -6  -8  18     1664.95     1660.16    356.61 o
  -5  -8  18     1733.13     1756.12    317.34 o
  -4  -8  18     1185.33     1510.67    298.33 o
  -3  -8  18      393.24      680.28    216.31 o
  -2  -8  18       29.86       26.60    117.18 o
  -1  -8  18      853.45     1043.54    259.70 o
  -6  -7  18       39.56      128.58    146.00 o
  -5  -7  18      236.48      270.15    159.93 o
  -4  -7  18     2531.75     2453.50    357.56 o
  -3  -7  18     2867.96     3345.33    423.43 o
  -2  -7  18     2480.66     2661.57    384.79 o
  -1  -7  18      819.34     1199.67    270.46 o
   0  -7  18       32.81      124.15    134.60 o
  -7  -6  18      909.63      820.58    253.05 o
  -6  -6  18     1979.76     1821.04    329.37 o
  -5  -6  18     1293.56     1248.76    284.08 o
  -4  -6  18      248.66      423.43    190.34 o
  -3  -6  18      306.54      415.83    199.21 o
  -2  -6  18     1262.63     1284.86    282.82 o
  -1  -6  18     2681.35     3503.05    430.72 o
   0  -6  18     2945.50     3388.09    425.97 o
   1  -6  18     1668.15     2390.47    356.92 o
  -7  -5  18        2.43      -85.83    112.43 o
  -6  -5  18      127.92      143.78    142.83 o
  -5  -5  18     1259.19     1028.65    269.83 o
  -4  -5  18     2277.72     2337.58    389.23 o
  -3  -5  18     2805.72     3444.78    431.67 o
  -2  -5  18      892.90     1146.46    274.90 o
  -1  -5  18        4.44       -7.28    115.91 o
   0  -5  18      813.67      976.39    268.88 o
   1  -5  18     1902.33     2263.16    379.09 o
   2  -5  18     2479.53     2849.37    423.43 o
  -7  -4  18      740.19      690.73    240.69 o
  -6  -4  18      843.10      774.65    246.39 o
  -5  -4  18       77.69       82.34    142.20 o
  -4  -4  18      396.63      402.53    190.34 o
  -3  -4  18     1284.55     1393.18    301.50 o
  -2  -4  18     2884.35     3080.57    418.36 o
  -1  -4  18     3949.93     4714.12    536.81 o
   0  -4  18     1307.53     1691.51    339.51 o
   1  -4  18      214.02      424.70    216.31 o
   2  -4  18      178.63      210.61    195.41 o
  -8  -3  18        0.03      -13.62    127.31 o
  -7  -3  18      552.43      591.92    227.08 o
  -6  -3  18      839.27      812.34    265.71 o
  -5  -3  18      991.95      968.79    276.16 o
  -4  -3  18     1272.08     1451.77    307.52 o
  -3  -3  18      412.65      553.28    209.66 o
  -2  -3  18       73.21       16.47    131.75 o
  -1  -3  18      747.41      676.16    250.83 o
   0  -3  18     2360.08     1912.88    382.26 o
   1  -3  18     3215.61     3845.72    503.56 o
   2  -3  18     1945.47     2802.82    423.75 o
  -8  -2  18     1520.91     1381.46    317.02 o
  -7  -2  18      742.46      724.62    259.06 o
  -6  -2  18       68.74      163.74    163.42 o
  -5  -2  18       40.65       43.39    129.21 o
  -4  -2  18     1137.06     1004.90    277.43 o
  -3  -2  18     3123.02     3185.40    437.05 o
  -2  -2  18     2299.00     2812.95    419.95 o
  -1  -2  18     1167.86     1113.21    310.69 o
   0  -2  18      296.29      283.77    209.02 o
   1  -2  18      188.35      219.47    179.89 o
   2  -2  18     1531.94     1642.42    355.02 o
  -7  -1  18     1315.96     1166.42    323.99 o
  -6  -1  18     2595.29     2515.25    411.40 o
  -5  -1  18     1347.20     1506.55    331.27 o
  -4  -1  18      150.42      147.90    146.63 o
  -3  -1  18        0.17      -42.44    107.05 o
  -2  -1  18      795.26      923.82    288.20 o
  -1  -1  18     1747.94     2156.11    402.21 o
   0  -1  18     2666.45     2966.87    434.83 o
   1  -1  18     1746.38     1888.18    372.13 o
   2  -1  18      445.26      344.26    222.64 o
  -7   0  18      141.84      190.34    193.19 o
  -6   0  18      409.73      340.46    200.47 o
  -5   0  18      749.05      625.17    250.51 o
  -4   0  18     2467.66     2185.25    402.53 o
  -3   0  18     1221.52     1254.46    332.22 o
  -2   0  18     1101.19     1126.83    319.24 o
  -1   0  18      259.46      237.84    176.72 o
   0   0  18        9.59       -3.17    137.77 o
   1   0  18      626.43      778.46    276.16 o
  -7   1  18     2868.32     2941.85    450.03 o
  -6   1  18     2658.87     3073.92    453.52 o
  -5   1  18      489.12      438.63    228.03 o
  -4   1  18        4.25       38.64    162.47 o
  -3   1  18      726.01      643.54    275.85 o
  -2   1  18     1615.58     1714.63    380.99 o
  -1   1  18     1907.92     1848.28    378.46 o
   0   1  18      992.87      845.60    283.45 o
   1   1  18      543.67      585.90    257.80 o
  -6   2  18     1345.74      997.30    313.54 o
  -5   2  18     3983.78     3755.46    527.31 o
  -4   2  18     2978.27     2982.71    492.16 o
  -3   2  18     1653.35     1760.23    408.55 o
  -2   2  18       64.17       95.64    173.55 o
  -1   2  18      294.40      143.78    191.92 o
   0   2  18      612.77      592.87    265.08 o
  -5   3  18       14.30       63.45    106.61 o
  -4   3  18      838.84      796.31    175.76 o
  -3   3  18     2762.37     2703.56    278.74 o
  -2   3  18     2501.39     2709.39    471.57 o
  -1   3  18     1535.76     1581.30    381.63 o
  -4  -8  19       29.21       23.75    138.08 o
  -3  -8  19      831.97      812.98    249.56 o
  -2  -8  19     1932.84     2067.75    356.61 o
  -1  -8  19     1863.20     2208.68    374.98 o
  -5  -7  19     1609.32     2037.03    360.72 o
  -4  -7  19     2009.60     2601.71    383.21 o
  -3  -7  19      886.82      792.07    253.36 o
  -2  -7  19        1.80      -21.85    134.92 o
  -1  -7  19      564.77      503.24    206.81 o
   0  -7  19     1296.84     1848.28    330.95 o
  -6  -6  19      143.60       74.43    151.38 o
  -5  -6  19       30.27       82.03    136.82 o
  -4  -6  19      732.23      945.36    272.68 o
  -3  -6  19     2308.64     2348.67    389.86 o
  -2  -6  19     2457.84     2777.17    398.41 o
  -1  -6  19     1643.77     2315.10    353.76 o
   0  -6  19      218.96      268.88    178.94 o
   1  -6  19      220.03       20.90    163.74 o
  -6  -5  19     1259.95     1187.64    299.92 o
  -5  -5  19     1165.89      832.93    270.78 o
  -4  -5  19      488.71      437.37    204.27 o
  -3  -5  19       51.71      129.53    152.02 o
  -2  -5  19      369.22      331.27    190.02 o
  -1  -5  19     2012.23     2293.24    387.64 o
   0  -5  19     2226.79     3021.98    423.11 o
   1  -5  19     1648.16     1879.63    363.57 o
  -6  -4  19      139.82       84.24    161.52 o
  -5  -4  19      653.08      622.00    255.26 o
  -4  -4  19      994.91     1151.85    291.37 o
  -3  -4  19     2030.91     2058.88    368.01 o
  -2  -4  19      802.49      616.94    239.43 o
  -1  -4  19      283.22      353.44    198.57 o
   0  -4  19       55.80       51.94    164.37 o
   1  -4  19      895.13     1258.89    334.12 o
  -7  -3  19     1537.47     1286.13    315.44 o
  -6  -3  19      576.66      786.69    277.75 o
  -5  -3  19      652.88      526.68    226.76 o
  -4  -3  19       97.39       66.82    125.41 o
  -3  -3  19      240.14      340.77    198.89 o
  -2  -3  19     1162.87     1547.41    340.14 o
  -1  -3  19     1437.48     1686.76    367.38 o
   0  -3  19     1871.40     2140.59    410.76 o
   1  -3  19      565.40      756.92    288.52 o
  -7  -2  19        9.80       59.54    160.88 o
  -6  -2  19      711.04      866.50    286.93 o
  -5  -2  19     1416.09     1300.70    317.34 o
  -4  -2  19     1139.38     1025.48    294.85 o
  -3  -2  19      938.19      861.75    277.75 o
  -2  -2  19      769.98      978.29    296.75 o
  -1  -2  19      315.70      534.28    247.34 o
   0  -2  19      814.45      717.65    287.88 o
   1  -2  19     1367.30     1450.82    363.57 o
  -6  -1  19      859.59      838.00    285.67 o
  -5  -1  19        2.69       23.75    151.70 o
  -4  -1  19      514.70      598.57    250.83 o
  -3  -1  19     1002.92      949.79    299.60 o
  -2  -1  19     1377.03     1216.14    335.70 o
  -1  -1  19     1334.74     1676.62    391.76 o
   0  -1  19      263.29      306.57    203.01 o
  -6   0  19     2688.18     2434.81    425.97 o
  -5   0  19     2356.65     2200.77    412.98 o
  -4   0  19      998.49      779.09    287.25 o
  -3   0  19       48.59       48.14    157.40 o
  -2   0  19      133.46      213.46    220.11 o
  -1   0  19      482.57      405.38    247.34 o
   0   0  19     1146.84      918.12    302.45 o
  -5   1  19      686.19      920.34    316.07 o
  -4   1  19     1725.88     1648.44    397.78 o
  -3   1  19     3248.78     3846.35    555.50 o
  -2   1  19     2040.85     1869.18    417.41 o
  -1   1  19      528.68      569.75    249.56 o
  -4   2  19      117.02       53.21    186.54 o
  -3   2  19      455.35      508.31    266.66 o
  -4  -6  20      751.80      814.56    286.30 o
  -3  -6  20      580.98      880.43    270.46 o
  -2  -6  20       81.87       64.61    156.77 o
  -1  -6  20        2.35       77.91    153.92 o
  -5  -5  20       20.01       85.83    173.24 o
  -4  -5  20      240.75      422.16    224.23 o
  -3  -5  20      390.77      430.40    202.37 o
  -2  -5  20      943.63     1081.22    294.53 o
  -1  -5  20      903.80      828.18    278.38 o
  -5  -4  20     1164.30     1175.60    334.44 o
  -4  -4  20      834.83     1177.50    313.85 o
  -3  -4  20      274.37      204.27    179.25 o
  -2  -4  20       11.61       92.79    173.55 o
  -1  -4  20      479.75      578.30    244.81 o
  -5  -3  20      224.16      232.78    197.62 o
  -4  -3  20     1700.21     1685.49    363.57 o
  -3  -3  20     1447.62     1628.49    371.49 o
  -2  -3  20      896.36      872.83    288.52 o
  -1  -3  20      193.34      316.39    213.77 o
  -5  -2  20      985.01      685.66    252.41 o
  -4  -2  20      177.27      120.35    184.64 o
  -3  -2  20      225.80      265.08    215.36 o
  -2  -2  20      399.21      614.40    266.35 o
  -1  -2  20      442.36      414.88    232.14 o
  -5  -1  20     1902.30     1918.27    395.24 o
  -4  -1  20     2732.57     2499.73    449.08 o
  -3  -1  20     1959.54     1496.10    380.36 o
  -2  -1  20      671.58      719.87    298.33 o
  -3   0  20     1365.43     1495.15    380.99 o
 
